# Supplementary material for: Molecular mechanism of dynein-dynactin complex assembly by LIS1
Source: Science. Author manuscript; Available in PMC 2024 Apr 4. (PMC7615804; doi:10.1126/science.adk8544)
Supplement: Table S1 [file EMS194919-supplement-Table_S1.xls]

## Sheet: Figure 1, S1B
Replicate	Condition	Events	Event/um/s	Mean	SD	Total Events			Tukey's multiple comparisons test
1	DDL	13	0.019	0.019	0.007	26			Condition	Mean Diff.	95.00% CI of diff.	Summary	Adjusted P Value
2		8	0.012						DDL vs. DDLJ-FL	-0.068	-0.5184 to 0.3824	ns	>0.9999
3		5	0.026						DDL vs. DDLJ-582	-0.4427	-0.8930 to 0.007694	ns	0.0568
1	DDLJ-FL	37	0.0868113	0.0830142	0.00877743	95			DDL vs. DDLJ-560	-1.206	-1.657 to -0.7560	****	<0.0001
2		24	0.0729775						DDL vs. DDLJ-185	-1.041	-1.491 to -0.5906	****	<0.0001
3		34	0.0892539						DDL vs. DDLJ-582mut	-1.132	-1.582 to -0.6813	****	<0.0001
1	DDLJ-582	133	0.577017	0.461714	0.123292	348			DDL vs. DDJ-185	-0.00267	-0.4530 to 0.4477	ns	>0.9999
2		85	0.331745						DDL vs. DDJ-560	-0.03488	-0.4852 to 0.4155	ns	>0.9999
3		130	0.476381						DDL vs. DDH	-0.08575	-0.5361 to 0.3646	ns	0.9997
1	DDLJ-560	190	1.09908	1.23065	0.138525	537			DDL vs. DDLH	-1.058	-1.508 to -0.6072	****	<0.0001
2		135	1.37521						DDLJ-FL vs. DDLJ-582	-0.3747	-0.8250 to 0.07569	ns	0.1629
3		212	1.21764						DDLJ-FL vs. DDLJ-560	-1.138	-1.589 to -0.6880	****	<0.0001
1	DDLJ-185	205	1.27543	1.06018	0.206205	513			DDLJ-FL vs. DDLJ-185	-0.973	-1.423 to -0.5226	****	<0.0001
2		169	0.864406						DDLJ-FL vs. DDLJ-582mut	-1.064	-1.514 to -0.6133	****	<0.0001
3		139	1.0407						DDLJ-FL vs. DDJ-185	0.06533	-0.3850 to 0.5157	ns	>0.9999
1	DDLJ-582mut	208	1.42955	1.15365	0.239329	568			DDLJ-FL vs. DDJ-560	0.03312	-0.4172 to 0.4835	ns	>0.9999
2		199	1.00203						DDLJ-FL vs. DDH	-0.01775	-0.4681 to 0.4326	ns	>0.9999
3		161	1.02936						DDLJ-FL vs. DDLH	-0.9895	-1.440 to -0.5392	****	<0.0001
1	DDJ185	30	0.0360216	0.021337	0.012779	45			DDLJ-582 vs. DDLJ-560	-0.7637	-1.214 to -0.3133	***	0.0002
2		7	0.0152491						DDLJ-582 vs. DDLJ-185	-0.5983	-1.049 to -0.1480	**	0.0037
3		8	0.0127402						DDLJ-582 vs. DDLJ-582mut	-0.689	-1.139 to -0.2386	***	0.0007
1	DDJ560	19	0.0270798	0.0535475	0.0330518	74			DDLJ-582 vs. DDJ-185	0.44	-0.01036 to 0.8904	ns	0.0593
2		21	0.0905935						DDLJ-582 vs. DDJ-560	0.4078	-0.04257 to 0.8581	ns	0.0992
3		34	0.0429693						DDLJ-582 vs. DDH	0.3569	-0.09344 to 0.8073	ns	0.2089
1	DDH	113	0.141323	0.104439	0.0561056	224			DDLJ-582 vs. DDLH	-0.6149	-1.065 to -0.1645	**	0.0027
2		96	0.132123						DDLJ-560 vs. DDLJ-185	0.1653	-0.2850 to 0.6157	ns	0.9566
3		15	0.0398722						DDLJ-560 vs. DDLJ-582mut	0.07467	-0.3757 to 0.5250	ns	>0.9999
1	DDLH	596	1.21746	1.07648	0.340745	1364			DDLJ-560 vs. DDJ-185	1.204	0.7533 to 1.654	****	<0.0001
2		323	1.3241						DDLJ-560 vs. DDJ-560	1.171	0.7211 to 1.622	****	<0.0001
3		445	0.687866						DDLJ-560 vs. DDH	1.121	0.6702 to 1.571	****	<0.0001
									DDLJ-560 vs. DDLH	0.1488	-0.3015 to 0.5992	ns	0.9783
									DDLJ-185 vs. DDLJ-582mut	-0.09067	-0.5410 to 0.3597	ns	0.9996
									DDLJ-185 vs. DDJ-185	1.038	0.5880 to 1.489	****	<0.0001
									DDLJ-185 vs. DDJ-560	1.006	0.5558 to 1.456	****	<0.0001
									DDLJ-185 vs. DDH	0.9553	0.5049 to 1.406	****	<0.0001
									DDLJ-185 vs. DDLH	-0.01652	-0.4669 to 0.4338	ns	>0.9999
									DDLJ-582mut vs. DDJ-185	1.129	0.6786 to 1.579	****	<0.0001
									DDLJ-582mut vs. DDJ-560	1.097	0.6464 to 1.547	****	<0.0001
									DDLJ-582mut vs. DDH	1.046	0.5956 to 1.496	****	<0.0001
									DDLJ-582mut vs. DDLH	0.07415	-0.3762 to 0.5245	ns	>0.9999
									DDJ-185 vs. DDJ-560	-0.03221	-0.4826 to 0.4181	ns	>0.9999
									DDJ-185 vs. DDH	-0.08308	-0.5334 to 0.3673	ns	0.9998
									DDJ-185 vs. DDLH	-1.055	-1.505 to -0.6045	****	<0.0001
									DDJ-560 vs. DDH	-0.05087	-0.5012 to 0.3995	ns	>0.9999
									DDJ-560 vs. DDLH	-1.023	-1.473 to -0.5723	****	<0.0001
									DDH vs. DDLH	-0.9718	-1.422 to -0.5214	****	<0.0001

## Sheet: Figure S1C, D
DDLJ-560_speeds				DDLJ-560_run_length				Speeds	run_length		speed means			mean speed	SD		DDLJ-185_speeds				DDLJ-185_run_length				Speeds	Run_lenght		speed means			mean speed	SD		DDLH_speeds				DDLH_run_length				Speeds	Run_lenght		speed means			mean speed	SD
1	2	3		1	2	3		468.375	955.92		1	2	3				1	2	3		1	2	3		56.1338	1651.23		1	2	3				1	2	3		1	2	3		1253.85	1627.5		1	2	3
1100.58	1343.26	2335.93		7402.5	7503.93	4011.11		355.932	1147.02		1193.62	1278.12	1443.07	1304.94	126.871		677.64	956.987	483.066		4729.73	6971.06	2323.97		89.6234	3421.11		1408.57	1042.33	1131.66	1194.18	190.957		1253.85	2215.85	571.238		1627.5	6667.5	3639.93		58.2272	1023.75		984.011	1156.67	978.567	1039.75	101.291
								285.191	1193.12																129.586	2100																65.3758	1260
1658.32	1605.84	285.196		4305	11040.8	4774.98		173.795	1312.5								1494.46	1473.32	730.123		6258.53	12352.2	7828.17		151.638	5565.31								1250	855.606	1150.12		3097.5	2625	4795.03		68.6686	2520
								1038.11	1337.91																169.694	14553.5																70.9285	1155
1377.12	2165.22	1459.87		3412.5	3489.05	20055.1		1075.33	1384.11								1641.58	1285.3	790.979		5111.93	3179.82	2935.59		206.226	6603.03								1265.54	503.457	1065.72		6720	2257.5	7210.03		100.974	1680
								333.699	1433.46																224.96	2747.12																102.465	1995
903.734	73.2133	2799.2		6825	2485.35	14420.5		580.348	1434.41								1046.15	1112.19	1364.42		4156.42	1834.45	8439.69		228.743	6370.03								1080.51	1008.47	863.342		2677.5	1785	5704.97		109.821	2730
								645.127	1522.5																235.726	7210.66																115.063	1050
1276.48	1186.43	1522.96		12652.5	3058.97	4249.77		444.915	1529.01								1112.29	570.039	673.391		2149.88	5014.17	10274.4		241.448	8503.95								1684.32	703.253	759.67		11130	5145	2450.07		116.923	8085
								431.464	1529.01																249.777	4586.4																117.717	2379.93
1612.82	871.26	659.954		6090	2246.37	4249.77		863.622	1577.73								1512.71	317.812	1518.04		1624.35	1528.8	3547.11		257.353	2818.72								1631.36	1516.76	1465.54		2310	5906.25	3920.07		120.056	2677.5
								420.217	1625.72																257.587	1345.05																125.994	1680
1718.29	1751.84	1282.13		5880	15055.6	12797.1		1415.52	1672.65								2344.36	889.835	1238.03		6545.17	19934.8	3913.98		263.655	3912.93								538.582	2142.18	600.08		7245	3412.5	2029.96		129.767	1102.5
								1067.81	1720.42																264.545	1345.05																131.286	1890
1297.67	994.107	1199.35		3675	6834.87	5921.06		968.382	1768.2								2076.27	749.339	648.522		3344.25	5870.34	5259.45		265.514	3535.35								612.67	907.627	889.831		4410	1338.75	1470		131.559	1924.96
								433.236	1768.3																269.105	4585.45																134.314	2520
1895.73	2061.8	1311.63		5145	9081.14	10839.4		840.395	1785								997.224	667.373	56.1338		9316.12	4402.76	1651.23		269.289	3219.93								1392.78	1389	271.886		7560	6720	2694.93		143.938	1539.93
								393.186	1815.66																271.534	5074.65																143.944	3850.04
354.284	1763.92	2115.87		2257.5	21412.4	10218.6		1239.42	1863.54								854.44	700.749	1988.95		8073.98	3852.45	9295.86		282.135	3179.72								247.801	1133.47	817.483		2310	2808.75	7909.97		151.819	3780
								696.389	1890																285.486	4707.68																152.801	2380.04
1018.73	1308.42	1783.39		12862.5	2389.7	22776.8		1413.43	1890								2163.21	375.7	794.486		6736.28	2323.65	3057.92		286.901	3294.9								1575.74	604.343	1080.56		8925	4278.75	2380.04		154.357	1189.97
								988.688	1911.21																293.913	6658.89																155.816	2905.04
1250	1750.97	2022.33		9292.5	5831.07	4775.08		536.532	1959.09								2251.82	1566.94	941.579		11848.2	4953.06	5565.31		303.922	5932.29								1235.88	1832	775.389		3937.5	3675	2134.96		162.491	8820
								1661.05	1960.03																307.214	1773.56																162.591	3849.93
1543.3	1956.06	2148.11		5827.5	12188	14754.9		603.814	1995								2477.1	1516.45	1398.25		9841.65	14798.1	4036.41		310.091	8437.17								835.573	2060.66	719.712		4042.5	2310	3850.04		167.531	4270.03
								316.717	2006.76																317.812	1528.8																168.245	2362.5
1490.47	370.766	651.095		3517.5	4062.66	17190.1		889.877	2006.87								2421.51	1152.78	1369.57		15861.3	3485.58	21649.5		325.66	10176.1								197.74	757.415	1324.61		3570	3753.75	4585.03		172.354	6019.97
								205.346	2007.18																325.806	5685.96																174.407	2572.5
573.446	367.791	2375.87		3045	2963.31	12749.3		339.765	2007.18								760.064	1112.29	1646		3917.55	2445.98	2262.75		331.998	9407.26								435.347	560.818	658.475		4777.5	3937.5	3885		177.966	5775
								559.732	2047.5																347.586	1526.17																183.616	1365
873.941	1581.85	2424		5775	3058.97	22633.7		847.458	2100								1523.83	589.768	1467.02		19635.5	3485.48	14922.3		347.835	2629.73								1421.56	895.763	388.254		6877.5	3963.75	14630		184.539	3832.5
								1216.1	2152.5																348.6	4646.67																186.577	2730
1512.71	1907.02	1676.38		9817.5	2867.76	10075.4		930.273	2195.44								543.785	1013.38	514.128		3153.15	2507.08	9540.51		351.232	1834.46								1251.32	1751.85	1508.97		4725	4961.25	2730		188.721	6265.03
								1461.77	2195.45																357.992	3342.78																190.678	1732.5
1709.41	2327.28	2603.51		7665	6500.24	7544.57		1203.87	2199.33								692.09	169.694	946.321		2006.55	14553.5	8194.93		372.845	7276.71								1350.09	344.18	384.032		4620	1076.25	8610		197.034	3255
								290.906	2231.25																375.7	2323.65																197.74	3570
1014.41	750.782	2298.66		2992.5	6452.35	4440.76		486.321	2245.74								2290.84	372.845	1272.16		11561.5	7276.71	11191.6		390.986	8867.77								667.373	847.458	755.011		2047.5	2100	7840.03		200.93	1960.04
								871.26	2246.37																401.86	4011.21																208.07	4935
1606.84	1652.59	2219.02		22942.5	4970.7	19052.4		1394.09	2247.11								1927.97	1521	307.214		15526.9	17978	1773.56		403.387	12453.4								1456.09	1801.91	1472.45		9450	2126.25	4864.97		210.749	4725
								1900.99	2247.21																404.479	1400.07																210.919	4479.93
1121.56	673.155	691.358		6352.5	11136.4	4822.86		871.267	2247.21								1208.83	1858.64	1456.06		6879.6	27333.8	6604.92		409.799	2138.22								1417.14	1693.55	1745.57		4515	6195	3570		211.044	15855
								354.284	2257.5																410.692	2934.64																214.509	945
1234.87	1557.17	1489.82		7140	5018.47	10552.8		597.855	2257.5								1148.31	726.696	390.986		12947	2996.28	8867.77		414.236	3298.99								1512.71	1077.74	1472.48		6247.5	18016.2	4865.07		214.614	1435.04
								1525.37	2292.05																415.254	1337.7																217.586	2344.96
852.754	569.3	1914.99		19320	5687.64	9454.52		402.929	2293.41								2389.83	351.232	988.71		8981.7	1834.46	2446.29		415.906	2626.89								937.5	629.219	116.923		3097.5	3465	8085		218.1	1750.04
								464.258	2293.41																428.937	21337.6																221.649	14385
580.135	333.963	2088.74		13965	14386.5	21296.6		1256.15	2293.94								249.777	282.135	1437.49		4586.4	3179.72	5137.23		429.308	3850.04								1848.11	638.947	485.986		2835	6685.03	2484.93		227.631	6930
								1334.68	2294.99																435.25	2747.11																229.199	1785
1835.28	820.608	2649.21		5197.5	3967.01	6255.27		359.198	2310								778.602	505.345	661.654		2340.97	5625.8	3547.11		437.107	3421.11								840.395	1390.36	861.126		3570	2625	6300		232.559	1609.96
								211.337	2321.76																444.915	4013.1																232.574	1610.07
2303.09	1615.72	2067.58		4620	6595.89	3772.33		1239.49	2382.87								1128.47	948.551	1141.99		13329.2	25682.8	4709.15		452.59	5634.93								1347.83	2194.27	649.952		5407.5	15190	5880		233.052	6160.03
								1235.83	2386.34																454.805	2810.22																234.166	2100
847.458	2388.69	727.057		2100	4875.15	6398.6		1308.42	2389.7								1702.28	1387.15	2087.89		8408.4	3240.93	3730.54		460.126	11561.6								1046.15	1866.97	328.064		4567.5	15715	2554.96		236.352	2379.93
								1100.58	2467.5																466.612	3010.03																236.442	6510
926.907	1355.97	891.575		2625	3058.97	24304.9		826.246	2484.62								1315.4	1217.66	1196.33		16243.5	15898.9	7399.98		468.976	1862.39								1384.18	464.12	613.686		2940	5074.97	1400.07		240.02	10762.5
								73.2133	2485.35																472.723	4058.98																240.477	699.93
597.855	1779.66	1554.74		2257.5	16441.7	15184.6		1927.72	2485.35								1001.06	1083.27	834.968		2579.85	10273.1	8378.47		476.135	2912.91								2391.42	227.631	1574.51		2257.5	6930	1610.07		241.169	3045
								1542.41	2485.46																483.054	4646.67																241.525	3990
173.795	1962.71	949.15		1312.5	3584.7	6112.05		462.738	2486.3								2042.05	947.824	1390.37		8551.73	5992.56	3057.81		483.066	2323.97								1448.83	485.356	1248.67		6667.5	2940	3045		242.232	2572.5
								1423.73	2520																488.444	6165.7																242.681	2835
1100.58	1277.36	1167.87		2467.5	4253.87	5013.75		762.712	2520								2349.15	819.585	845.335		18918.9	4280.43	2323.96		489.407	1576.58								778.602	620.826	1715.27		4777.5	2100	15382.5		243.567	3937.5
								332.12	2532.39																491.739	3851.72																246.295	4340.07
778.602	286.823	1614.83		4410	6070.05	4679.53		1211.16	2572.5								1102.62	1117.02	1504.44		2723.18	7215.7	20059.5		493.277	2435.37								1398.31	1057.54	1007.24		4620	5074.97	8557.5		247.801	2310
								1044.52	2580.69																493.601	3390.55																247.957	1850.62
824.104	396.821	376.09		8557.5	7886.34	7305.8		2184.15	2580.9								1809.32	725.938	1812.62		5828.55	1895.67	6727.25		499.185	2812.43								1752.7	960.612	642.655		6825	9975	8190		249.153	5880
								926.907	2625																505.345	5625.8																249.629	5145
1689.17	1461.19	1684.24		11760	14912.3	5061.52		1170.83	2625								1300.52	939.267	932.189		5446.35	5809.23	5381.77		506.449	6541.92								579.738	2257.07	627.445		4515	7279.97	5775		252.743	4234.97
								1529.37	2627.94																514.128	9540.51																253.436	1575
902.363	209.894	1747.8		7560	6786.99	5252.52		1165.28	2628.78								1720.34	991.526	1100.18		2770.95	4769.62	8317.36		521.225	1957.93								852.754	848.277	1324.86		3622.5	17150	7035		258.532	6772.5
								1882.17	2629.62																522.27	3296.48																260.22	1084.96
1100.58	300.148	877.492		4935	4062.66	3390.24		1916.44	2677.5								1149.36	1105.95	1653.89		17772.3	5320.03	10457.8		526.634	2770.95								1112.29	831.279	2175.14		2100	2485.04	2310		262.577	2520
								319.587	2677.5																529.073	4202.2																268.741	4725
751.07	1296.11	1105.54		17902.5	3202.29	11746.6		1409	2721.7								2202.33	840.394	1811.42		9459.45	5197.71	10457.8		533.114	12994.8								696.855	1090.46	450.276		6825	4374.93	4410		271.886	2694.93
								578.39	2730																535.717	3607.27																272.428	5914.97
1927.97	1192.4	1804.34		4777.5	3202.4	3485.79		1433.74	2772.21								1890.89	1491.66	1334.69		6497.4	3485.48	2752.05		541.314	10462.7								560.98	211.044	1031.07		3045	15855	7665		273.019	1890
								1433.53	2773.16																543.785	3153.15																275.656	3990
480.226	1221.35	2281.28		3570	6691.44	24973.4		1290.29	2773.16								541.314	1334.85	1257.39		10462.7	2751.74	3975.2		543.795	2018.21								497.881	2224.58	1137.9		2467.5	2100	22155		277.033	1155
								690.793	2819.88																545.637	3970.89																280.354	2012.43
1268.01	1626.75	1467.04		2992.5	5592.09	5825.51		1144.07	2835								415.254	1803.1	2758.64		1337.7	4708.51	3791.66		547.543	1953.42								400.05	1518.1	1156.78		11235	2029.96	26617.5		280.807	4042.5
								1334.89	2863.66																550.066	4157.47																287.712	5092.5
1605.56	468.375	1084.31		8715	955.92	19434.5		2053.41	2866.92								2157.16	564.68	1127.21		7644	2017.89	2323.96		562.259	7031.01								1550.66	683.496	1195.71		12442.5	7420.03	2257.5		288.371	5512.5
								1907.02	2867.76																564.678	2310																290.326	4042.5
377.162	2184.15	1693.4		8767.5	2580.9	17810.8		306.841	2867.76								2401.53	808.953	303.922		22693.1	2445.98	5932.29		564.68	2017.89								1214.96	398.89	404.097		3727.5	2730	10395		290.906	1785
								1334.79	2868.81																569.071	3362.62																291.748	6300
336.399	1073.52	1767.96		3255	12570.3	14420.6		969.215	2911.33								460.126	942.136	699.133		11561.6	2201.43	6054.51		569.089	2626.47								372.944	1099.23	292.807		5985	2940	4042.5		292.327	9555
								1233.62	2911.34																570.039	5014.17																292.807	4042.5
1259.86	1165.28	1486.22		15015	2628.78	22490.4		399.12	2912.8								1205.95	647.162	1725.43		4920.82	1956.78	9723.94		576.739	6124.97								320.339	679.719	184.539		1890	1924.96	3832.5		294.429	2362.5
								1428.49	2915.12																582.841	8009.3																295.857	6877.5
1444.15	728.041	1861.14		10395	9463.54	14181.8		2261.8	2915.53								1344.15	1868.6	543.795		20495.5	2567.88	2018.21		583.194	5930.5								731.957	588.876	1263.56		2677.5	1575	3727.5		296.61	7140
								1839.03	2962.99																583.402	12096																296.61	1260
836.441	1017.41	1845.09		4935	14864.4	20198.4		1103.35	2963								2125.71	269.105	151.638		12326	4585.45	5565.31		588.275	14551.2								1334.75	1934.56	713.083		3307.5	3499.96	30712.5		296.61	1155
								1379.22	2963																589.768	3485.48																298.497	1855.03
1221.15	1417.48	2661.96		6772.5	6548.01	16855.9		367.791	2963.31								241.448	990.288	347.835		8503.95	12655.8	2629.73		593.192	1467.27								781.608	1068.66	667.373		3412.5	17570	2047.5		298.682	3360
								2011.02	2966.25																593.22	10887.7																300.227	4357.5
1219.68	1927.72	1453		8347.5	2485.35	12319.7		1014.41	2992.5								2311.62	951.195	1699.78		11418.2	3790.61	9109.7		593.264	1910.16								385.328	1156.78	1028.51		5092.5	6825	18690		302.541	2380.04
								1268.01	2992.5																598.921	3342.68																302.542	1785
1334.75	1964.57	2477.46		6772.5	16250.5	11698.9		429.833	2992.5								2613.88	1795.54	1690.66		6736.28	6908.79	8131.52		601.807	12272.5								1016.95	2498.24	1378.36		2520	5109.93	8295		303.157	18637.5
								3114.63	2993.86																602.263	5300.61																308.824	3097.5
2099.44	2701.12	2494.06		7927.5	4062.56	19004.7		308.022	3006.88								533.114	1385.92	2354.28		12994.8	21521	7764.65		608.828	11127.3								1075.21	454.175	1452.52		1522.5	1714.96	5827.5		309.362	9904.97
								778.588	3010.14																623.502	12166.7																309.506	840
345.519	856.452	2211.13		3832.5	3680.25	15662.1		573.446	3045								1957.63	1795.8	325.806		12612.6	13572.9	5685.96		635.619	1832.78								607.689	65.3758	967.691		5880	1260	18270		310.882	2191.88
								1517.95	3045																647.143	1954.89																310.923	2030.07
1493.64	1836.48	1567.54		4935	9272.34	14468.4		1581.85	3058.97								1845.09	257.587	1718.98		13472.6	1345.05	5196.76		647.162	1956.78								1991.53	296.61	833.205		4935	1260	5407.5		312.472	5284.97
								1186.43	3058.97																648.522	5259.45																314.201	4374.93
2372.88	605.186	1095.21		3360	12092.3	6112.05		1355.97	3058.97								1779.66	264.545	1204.98		6115.2	1345.05	11922.1		651.495	7520.2								1566.35	1518.1	636.689		13492.5	2029.96	4357.5		317.636	9695.07
								949.137	3060.01																659.958	4251.98																318.466	7140
2006.16	1859.04	399.12		13020	5592.09	2912.8		1050	3097.5								2244.09	310.091	1008.5		27470.6	8437.17	4157.47		661.654	3547.11								1910.52	778.614	134.314		3832.5	1714.96	2520		320.339	1890
								2224.8	3106.74																663.604	5380.2																321.931	9345
1050	1433.74	419.728		3097.5	2772.21	4774.98		1419.53	3201.35								1868.64	1396.55	535.717		5016.38	6908.79	3607.27		664.693	5924.1								394.461	889.86	1058.59		9030	3220.04	3622.5		322.186	1470
								648.003	3201.87																667.373	4402.76																327.404	5704.97
764.094	1525.52	1112.31		4147.5	5735.52	5013.86		1296.11	3202.29								2517.57	1334.75	1544.96		11083.8	21826.7	19320		673.391	10274.4								512.62	312.472	511.957		2782.5	5284.97	4410		328.064	2554.96
								1192.4	3202.4																673.709	3237.78																328.85	892.5
1063.27	1098.35	757.739		7402.5	3775.9	5204.74		753.884	3202.5								1927.97	1428.32	1311.34		3726.45	3729.49	3423.74		674.568	2244.38								460.997	842.499	221.649		4515	2336.25	14385		331.928	1645.04
								336.399	3255																677.64	4729.73																334.882	1837.5
1423.73	1083.77	1525.37		2520	13621.8	2292.05		2372.88	3360								990.405	348.6	1477.11		27757.3	4646.67	5074.54		686.998	6419.59								1319.4	1447.05	836.276		4515	8793.75	10657.5		335.398	10290
								1529.44	3360.42																690.789	2818.72																335.785	2100
1656.07	1542.41	1075.65		3517.5	2485.46	19625.3		94.8474	3360.42								1211.16	1455.33	1222.03		2340.97	21398.8	12594.6		692.09	2006.55								1005.9	1586.58	667.373		2730	4961.25	3780		337.044	1749.93
								877.492	3390.24																699.118	1540.04																338.981	5599.97
1753.99	2164.35	2259.84		10762.5	8603.18	24496		1263.49	3392.45								1766.76	2052.53	1604.88		13090.4	21154.1	6175.16		699.133	6054.51								1064.62	635.006	496.557		7035	5494.97	6562.5		340.229	2047.5
								1377.12	3412.5																700.749	3852.45																340.513	14840
753.884	1882.37	762.712		3202.5	5257.56	2520		803.319	3412.5								659.958	1806.42	775.132		4251.98	12411.3	13634		711.868	12988.8								1288.4	593.25	833.857		7297.5	1400.07	30502.5		341.305	1470
								1392.8	3440.85																711.876	6348.82																344.18	1076.25
559.732	2224.8	1384.12		2047.5	3106.74	5347.96		1281.3	3440.85								1190.45	608.828	491.739		9459.45	11127.3	3851.72		719.548	6255.59								1043.25	898.546	1779.66		7140	3604.96	7560		345.199	1575
								915.246	3440.85																725.277	7275.56																347.338	3114.93
677.64	1218.63	1754.9		5197.5	6022.27	10170.8		728.027	3441.27								1744.35	1758.45	1082.63		11800.4	5074.54	13389.5		725.938	1895.67								807.692	2298.72	1523.5		6195	8408.72	5932.5		348.944	2799.93
								942.162	3442.42																726.696	2996.28																350.698	1758.75
645.127	1131.33	1446.04		1522.5	4253.76	3724.56		1012.57	3465								1197.85	651.495	2172.39		5016.38	7520.2	5074.54		730.123	7828.17								728.68	1522.98	1223.52		10920	9345	5197.5		350.804	2870.07
								1804.34	3485.79																741.515	2449.96																352.225	997.5
2053.41	1492.92	1409		2866.92	14434.2	2721.7		2029.89	3487.99								943.354	623.502	1730.28		13472.6	12166.7	6419.6		749.339	5870.34								671.913	1562.92	513.364		3885	9590.07	1575		357.677	2152.5
								2165.22	3489.05																760.064	3917.55																357.978	9187.5
536.532	1377.82	961.962		1959.09	4588.4	7640.01		300.611	3499.97								1368.97	483.054	889.808		3822	4646.67	4157.47		770.647	5930.5								1465.6	1819.37	1056.67		2940	8015.07	3990		363.196	2100
								1490.47	3517.5																772.113	2817.46																364.022	1890
1693.16	306.841	1637.05		6546.02	2867.76	13704.4		1656.07	3517.5								2173.24	1796.15	499.185		6067.42	13328.4	2812.43		773.141	5061.84								476.695	625.981	1223.52		2362.5	8470.03	1732.5		365.681	4200
								1192.37	3517.5																774.563	20542.7																365.736	6790.03
534.795	2261.8	445.822		5685.96	2915.53	23493.1		1354.97	3517.5								1844.92	1406.47	569.071		14858	5991.62	3362.62		775.02	2578.59								440.079	1557.16	420.198		4777.5	5389.97	2677.5		365.819	3885
								1062.04	3531.78																775.132	13634																368.066	9555
778.588	1019.26	504.158		3010.14	6022.28	19911.9		470.337	3531.78								1988.22	588.275	1108.64		13663.6	14551.2	9293.13		775.419	18632.8								242.232	1073.03	741.525		2572.5	8610	4987.5		370.76	9624.93
								411.55	3531.89																778.602	2340.97																370.763	5250
1408.93	1548.99	462.246		12709.7	4492.74	3820.01		1646.19	3538.08								1667.09	663.604	2026.85		14858	5380.2	5013.44		778.602	2136.64								58.2272	1117.99	102.465		1023.75	6859.97	1995		371.984	1785
								480.226	3570																782.437	2436.52																372.944	5985
603.373	728.027	1811.11		4730.25	3441.27	19243.4		1890.89	3570								952.202	1346.49	1393.26		10940.5	7031.01	7275.56		790.979	2935.59								519.068	401.444	741.525		2572.5	10989.9	1837.5		375.397	2835
								1260.59	3570																793.114	2504.77																376.467	1155
1250.01	690.793	2013.79		5638.08	2819.88	12319.5		374.935	3579.56								664.693	1225.47	1001.05		5924.1	9598.89	4952.22		794.486	3057.92								341.305	1375.19	612.808		1470	7140	3832.5		379.398	8715
								1390.4	3583.54																795.014	6654.06																379.869	7665
333.699	1479.06	1534.98		1433.46	5880.94	16473.9		1962.71	3584.7								1144.07	562.259	1283.35		1719.9	7031.01	4585.46		796.636	12654.5								650.772	1770.72	1472.01		5145	6964.97	16327.5		380.157	11095
								1470.09	3631.43																805.883	4584.3																380.647	10779.9
733.287	580.348	2172.46		4252.5	1434.41	25880.6		583.01	3631.43								1718.99	1183.63	1253.76		4060.87	8620.6	3790.61		808.755	19530.9								350.698	236.442	1268.57		1758.75	6510	2345.07		382.358	3850.04
								1297.67	3675																808.953	2445.98																382.573	4725
1624.89	1687.68	2891.9		8027.25	5259.45	14898		856.452	3680.25								1882.33	1310.02	206.226		2627.62	6480.7	6603.03		815.703	3360								1128.57	507.63	889.831		2730	9064.97	2415		383.55	3499.96
								1446.04	3724.56																817.695	4157.47																383.581	13790
868.29	961	2053.44		5781.51	5163.69	5730.06		1043.84	3726.98								526.634	428.937	1308.58		2770.95	21337.6	12227.9		819.585	4280.43								1456.09	1131.34	724.06		2835	3115.04	1452.47		383.686	1644.93
								929.088	3727.5																820.301	4130.07																383.848	2310
425.978	1226.7	1484.9		6450.36	9227.82	14017.5		1334.82	3727.61								1403.19	1618.65	841.988		1958.78	23355.2	10760.5		826.276	2483.14								1306.59	1987.3	517.725		6090	4690.03	1119.93		384.032	8610
								2067.58	3772.33																826.283	6207.91																384.666	4357.5
390.632	863.622	524.9		19255.6	1577.73	5512.5		1098.35	3775.9								489.407	950.913	1084.48		1576.58	6664.24	4768.89		831.073	18910.2								1389	1216.1	974.102		10080	8610	5057.53		385.328	5092.5
								2372.97	3818.22																834.968	8378.47																385.453	12705
1059.95	1231.3	2430.76		3870.3	11379.4	11760		462.246	3820.01								690.789	2078.98	1211.17		2818.72	15712.7	2995.86		840.394	5197.71								1057.22	1408.9	1559.58		6300	7980	11655		387.519	1890
								1271.13	3822.42																840.426	1623.62																388.254	14630
906.618	1696.26	2275.13		5160.33	8749.75	11812.5		1547.6	3822.53								444.915	1842.46	921.595		4013.1	21521	5319.09		841.988	10760.5								480.04	636.127	1156.84		5381.25	6055.03	2275.03		388.288	8400
								2224.52	3825.05																842.159	1854.93																390.063	3360
1826.51	1394.09	889.831		7453.84	2247.11	4305		345.519	3832.5								265.514	1171.99	1532.48		3535.35	6603.03	3790.61		845.335	2323.96								1590.57	2407.58	1642.18		7507.5	3219.93	7105.03		391.428	8452.5
								1059.95	3870.3																847.459	12218.2																391.904	5433.75
1529.37	405.77	526.483		2627.94	5450.65	7455		1501.62	3870.93								325.66	774.563	1488.77		10176.1	20542.7	5319.09		849.358	3851.82								1334.75	1521.02	1296.74		3543.75	5145	8365.03		394.461	9030
								401.509	3885																854.44	8073.98																398.89	2730
1924.29	423.104	1216.1		8266.12	9275.59	2152.5		5213.1	3913.56								782.437	582.841	1355.64		2436.52	8009.3	11922.2		863.633	2014.53								1722.62	502.71	1713.12		23782.5	3045	2695.03		398.89	2730
								820.608	3967.01																867.607	5587.15																399.891	5284.97
452.52	1203.87	319.587		5685.96	2199.33	2677.5		2335.93	4011.11								257.353	1137.02	1849.96		2818.72	2812.43	9660		870.048	4202.31								956.988	1400.19	610.152		2992.5	3744.93	1680		400.05	11235
								1022.03	4062.03																874.496	3484.95																401.444	10989.9
1344.46	1334.68	696.389		26422.8	2294.99	1890		1260.61	4062.13								1451.83	285.486	1334.7		2960.68	4707.68	6052.83		880.175	4345.53								1319.4	1317.6	646.739		9030	2695.04	4935		403.497	15855
								1260.61	4062.14																889.754	2443.56																404.097	10395
1156.74	1433.53	1598.59		6832.67	2773.16	16222.5		2701.12	4062.56								1518.4	725.277	1601.69		10266.9	7275.56	5502.53		889.808	4157.47								1544.61	2247	494.331		9660	3534.93	1749.93		404.468	1575
								370.766	4062.66																889.835	19934.8																404.681	5985
1834.31	2241.01	571.175		11228.5	13005.1	4987.5		300.148	4062.66								401.86	849.358	770.647		4011.21	3851.82	5930.5		901.527	5390.07								1795	634.4	1499.51		3071.25	2694.93	3184.97		405.811	2905.04
								764.094	4147.5																909.461	13275.3																406.597	6685.03
1557.28	1334.79	2133.57		5017.01	2868.81	11077.5		1433.58	4157.69								719.548	1483.08	506.449		6255.59	9782.33	6541.92		917.648	4035.25								168.245	1406.15	154.357		2362.5	8959.97	1189.97		408.343	9379.97
								317.797	4200																917.668	4029.06																411.345	6860.07
1291.66	1167.09	1192.37		4300.27	8654.1	3517.5		1505.93	4204.73								805.883	593.192	263.655		4584.3	1467.27	3912.93		921.595	5319.09								958.686	2258.97	1135.23		4751.25	2310	2589.93		413.136	2047.5
								2361.31	4215.75																932.189	5381.77																416.516	2310
1263.49	2224.52	345.225		3392.45	3825.05	9817.5		829.696	4215.75								593.22	1013.43	271.534		10887.7	12533.6	5074.65		939.267	5809.23								495.763	809.531	117.717		3071.25	13055	2379.93		420.198	2677.5
								1522.96	4249.77																941.579	5565.31																420.198	1785
316.717	945.463	840.395		2006.76	4876.94	1785		659.954	4249.77								1052.64	1178.99	1016.94		4632.07	6480.81	8804.04		942.136	2201.43								1274.95	1199.4	716.709		13991.2	2169.93	14490		420.333	11970
								733.287	4252.5																943.354	13472.6																421.88	1924.96
1390.4	776.413	2011.02		3583.54	4255.23	2966.25		1466.53	4253.24								978.838	917.648	1217.72		5778.15	4035.25	3179.29		946.321	8194.93								1762.77	747.836	379.398		8216.25	2073.75	8715		422.497	6597.47
								1131.33	4253.76																946.483	27123.6																424.306	4593.75
1271.13	994.136	2322.8		3822.42	6837.18	10552.5		1277.36	4253.87								955.776	1231.27	1186.44		2769.69	7275.56	3423.84		947.824	5992.56								1026.73	1808.78	1516.01		2362.5	8680.03	4830		425.909	3920.07
								776.413	4255.23																948.551	25682.8																427.964	7069.97
486.321	942.162	290.906		2245.74	3442.42	2231.25		1291.66	4300.27								2460.3	1077.06	686.998		4488.85	2812.32	6419.59		950.913	6664.24								1057.72	584.29	1597.65		3307.5	3815.07	6221.25		428.638	12442.5
								1658.32	4305																951.097	31134.9																429.588	979.965
1378.62	1008.01	2416.97		10511.9	6932.84	5276.25		889.831	4305								1583.07	1588.97	550.066		7306.22	3056.97	4157.47		951.195	3790.61								1444.78	1234.42	1295.72		7927.5	9904.97	4357.5		431.012	1627.5
								1858.19	4337.97																952.202	10940.5																431.83	5197.5
1367.1	420.217	603.814		16149.8	1625.72	1995		2398.55	4339.97								1779.73	817.695	874.496		2674.24	4157.47	3484.95		953.39	13609.6								1391.37	1846.47	983.966		4515	5810.07	19390		432.032	17605
								2154.5	4396.67																954.398	8125.01																432.203	1785
1470.09	1882.17	359.198		3631.43	2629.62	2310		778.602	4410								1566.83	583.194	410.692		7735.98	5930.5	2934.64		955.776	2769.69								1314.82	1334.67	1047.04		5197.5	3885	12355		432.891	1890
								2298.66	4440.76																956.987	6971.06																434.568	4410
1686.93	949.137	1797.11		13044.3	3060.01	10815		1654.99	4443.6								2328.94	1159.96	1423.68		20247.3	4463.24	1956.46		978.791	2686								1534.96	1138.49	1426		5433.75	3045	8749.97		434.737	7848.75
								566.791	4446.54																978.838	5778.15																435.347	4777.5
402.929	882.884	1636.14		2293.41	6072.26	11970		1512.71	4462.5								1390.34	1260.63	917.668		3581.45	6231.33	4029.06		978.934	1540.03								1323.89	2172.13	70.9285		3202.5	2905.03	1155		439.26	8155.03
								1548.99	4492.74																988.71	2446.29																440.079	4777.5
870.697	755.82	1040.32		8696.1	6741.63	8347.5		1417.14	4515								472.723	545.637	795.014		4058.98	3970.89	6654.06		990.288	12655.8								1363.14	826.922	68.6686		3780	6440.07	2520		444.915	3202.5
								1377.82	4588.4																990.405	27757.3																444.915	1942.5
1512.71	462.738	1169.49		8934.98	2486.3	9660		2303.09	4620								2254.19	1991.56	547.543		3629.22	5742.56	1953.42		991.526	4769.62								1804.38	382.358	1450.81		3832.5	3850.04	3937.5		444.915	20860
								489.407	4620																997.224	9316.12																449.714	19670
1505.93	1290.29	1779.66		4204.73	2773.16	10080		1056.63	4643.41								1242.04	1670.36	1636.16		9598.26	13073.4	6959.3		997.682	5179.97								807.872	802.473	1720.34		1811.25	3535.04	3045		450.276	4410
								1614.83	4679.53																1001.05	4952.22																451.226	7507.5
493.017	486.31	1726.27		5877.06	8988.84	5092.5		1406.5	4682.58								2244.9	409.799	1755.37		5300.61	2138.22	13247		1001.06	2579.85								1405.93	576.746	1567.82		4147.5	4900.03	2590.04		454.175	1714.96
								248.849	4725																1008.5	4157.47																454.432	10027.5
1930.63	555.003	664.643		11610.8	5785.29	25567.5		603.373	4730.25								2233.24	1122.4	978.791		24688.3	6781.11	2686		1009.01	15505.9								613.444	663.332	1139.04		4777.5	2869.96	4480.03		457.627	15120
								867.599	4765.64																1013.38	2507.08																460.997	4515
889.843	2103.21	1012.57		7262.74	7458.78	3465		285.196	4774.98								773.141	647.143	1245.82		5061.84	1954.89	1709.4		1013.43	12533.6								595.224	2021.13	533.189		2598.75	5565	5284.97		464.12	5074.97
								419.728	4774.98																1016.94	8804.04																466.291	12215
1638.09	2035.1	1468.99		11610.8	11809.7	20107.5		2022.33	4775.08								493.277	1430.17	1413.2		2435.37	2749.11	3296.47		1029.97	14039.3								643.042	1318.51	1666.61		4856.25	5704.97	23992.5		469.645	2660.07
								1927.97	4777.5																1034.11	5253.88																470.333	2589.93
1505.86	1968.8	1891.93		8409.45	8462.9	23887.5		1112.32	4778.97								1121.93	1620.74	1508.86		5539.38	12462.4	4761.64		1038.13	5389.97								649.336	1391.09	930.69		1417.5	8645.07	10762.5		471.817	5985
								691.358	4822.86																1038.15	6016.81																472.722	4016.25
1654.99	1900.99	1417.14		4443.6	2247.21	4515		1134.53	4874.63								1583.63	1294.29	1287.87		10028.1	5864.67	3357.59		1046.15	4156.42								1257.37	1963.71	1265.54		6825	8960.07	13440		473.931	2572.5
								2388.69	4875.15																1048.73	4727.52																475.389	4095
2070.66	1065.55	720.637		5781.51	13626.6	6037.5		945.463	4876.94								1398.8	2092.34	863.633		18766.9	10629.9	2014.53		1052.64	4632.07								521.814	692.103	1156.78		4987.5	1960.04	2730		476.6	6317.53
								1060.95	4882.5																1075.14	1770.3																476.695	2362.5
1168.94	1646.19	929.088		20211.3	3538.08	3727.5		1100.58	4935								1824.71	1346.16	1009.01		30943.9	7208.78	15505.9		1076.39	5250								889.831	744.468	432.032		5355	11830	17605		479.157	1960.04
								836.441	4935																1077.06	2812.32																480.04	4305
2029.89	1898.41	2150.42		3487.99	6120.03	22837.5		1493.64	4935								1544.17	815.703	1375.96		2817.36	3360	10194.8		1077.82	10500								697.034	481.14	919.462		9870	3255	2169.93		480.04	5381.25
								1394.07	4935																1081.4	16713.5																480.513	3780
1056.69	1334.75	2052.17		7262.64	8462.79	19372.5		1492.64	4970.07								1993.75	1636.64	1615.81		5778.05	12584.7	4212.18		1082.63	13389.5								292.327	1256.16	1316.17		9555	1680	2484.93		481.14	3255
								1713.7	4970.07																1083.27	10273.1																481.992	2730
1821	871.267	506.996		8409.45	2247.21	5145		1652.59	4970.7								2489.42	1468.27	224.96		11221.9	2016	2747.12		1084.48	4768.89								1153.48	1384.18	859.086		11025	2940	1959.93		482.01	1820.07
								571.175	4987.5																1092.07	7735.98																485.356	2940
393.186	2494.7	1517.95		1815.66	7506.56	3045		1280.82	4987.5								1949.75	415.906	1853.78		14230.3	2626.89	10683.1		1100.18	8317.36								1276.71	1476.36	985.173		3465	2554.96	2169.93		485.986	2484.93
								598.088	5010.08																1102.62	2723.18																486.324	3290.07
444.915	1916.44	1575.74		1529.01	2677.5	11156.2		1167.87	5013.75								2132.52	293.913	711.876		6637.68	6658.89	6348.82		1105.95	5320.03								960.759	302.542	479.157		7822.5	1785	1960.04		486.702	13860
								1112.31	5013.86																1108.64	9293.13																490.941	3360
431.464	566.791	2470.28		1529.01	4446.54	19530		1557.28	5017.01								2147.59	889.754	1320.83		11986.1	2443.56	5799.46		1112.19	1834.45								1271.19	1094.27	799.646		6300	3184.96	4655.07		492.585	1627.5
								1557.17	5018.47																1112.29	2149.88																493.306	14630.1
464.258	1075.33	598.131		2293.41	1384.11	10657.5		1684.24	5061.52								826.276	89.6234	1199.94		2483.14	3421.11	5433.22		1112.29	2445.98								724.281	1131.91	1234.81		7350	6055.03	4759.97		494.174	8163.75
								1726.27	5092.5																1117.02	7215.7																494.331	1749.93
889.877	1062.04	1354.97		2006.87	3531.78	3517.5		1161.13	5106.78								357.992	1814.08	1389.2		3342.78	3237.88	9340.17		1117.79	3605.07								295.857	1622.11	889.831		6877.5	6125.07	3780		495.534	19530
								1895.73	5145																1121.93	5539.38																495.763	3071.25
1038.11	1233.62	923.536		1337.91	2911.34	7192.5		506.996	5145								796.636	1198.79	778.602		12654.5	11851.6	2136.64		1122.4	6781.11								856.874	978.835	1417.8		5460	1924.96	6273.75		496.553	8749.97
								1503.51	5145																1127.17	4642.99																496.557	6562.5
1419.53	411.55	1155.76		3201.35	3531.89	11865		906.618	5160.33								951.097	454.805	1360.44		31134.9	2810.22	9706.41		1127.21	2323.96								174.407	2016.98	739.133		2572.5	2380.04	2703.75		497.881	2467.5
								1092.07	5161.28																1128.47	13329.2																500.542	1575
1411.01	930.273	401.509		5303.65	2195.44	3885		961	5163.69								2669.64	583.402	1512.69		3724.77	12096	3113.36		1137.02	2812.43								352.225	331.928	1056.67		997.5	1645.04	2493.75		500.777	8785.03
								1835.28	5197.5																1141.99	4709.15																501.313	4200
1985.64	994.505	489.407		23030.4	5440.89	4620		677.64	5197.5								1843.97	1334.75	1355.06		16427	3115.66	4090.17		1144.07	1719.9								432.203	626.195	334.882		1785	21157.5	1837.5		502.065	8610
								757.739	5204.74																1148.31	12947																502.71	3045
1547.6	1235.83	1170.83		3822.53	2386.34	2625		1747.8	5252.52								831.073	793.114	1291.14		18910.2	2504.77	9034.94		1149.36	17772.3								519.068	553.873	952.202		5512.5	4270.03	12022.5		503.457	2257.5
								1882.37	5257.56																1152.78	3485.58																503.801	4042.5
1467.02	2372.97	1503.51		11658.5	3818.22	5145		1687.68	5259.45								772.113	1454.53	435.25		2817.46	15578.2	2747.11		1159.96	4463.24								129.767	1451.07	420.198		1102.5	7419.93	1785		504.373	17220
								2416.97	5276.25																1171.99	6603.03																505.053	1470
826.246	1161.13	1441.27		2484.62	5106.78	12075		1411.01	5303.65								529.073	1260.57	1799.98		4202.2	5192.77	5433.12		1174.57	12087.3								1670.38	1408.9	1631.36		11235	9310.03	1732.5		507.63	9064.97
								1899.53	5304.6																1178.17	29463.5																507.833	5932.5
1239.42	308.022	1512.71		1863.54	3006.88	4462.5		1384.12	5347.96								1434.9	954.398	1868.58		6160.14	8125.01	2563.89		1178.99	6480.81								997.224	1635.74	1092.06		17062.5	4374.93	1417.5		508.471	4479.93
								994.505	5440.89																1183.63	8620.6																509.789	3849.93
1470.7	1334.89	861.126		5685.96	2863.66	6300		405.77	5450.65								1715.87	1193.21	488.444		2578.69	3604.44	6165.7		1186.44	3423.84								928.519	1186.44	842.161		7560	6720	5565		510.025	2467.5
								797.779	5460																1186.44	16116.2																511.262	13755
583.01	1707.89	1394.07		3631.43	5679.56	4935		1705.41	5495.8								1257.13	1034.11	1546.49		11603.9	5253.88	4456.31		1190.45	9459.45								1349.1	604.31	1147.41		4935	3185.07	5145		511.957	4410
								588.865	5498.85																1193.21	3604.44																512.62	2782.5
1223.55	248.849	1563.96		5781.51	4725	8120.07		524.9	5512.5								1373.26	437.107	403.387		15328.7	3421.11	12453.4		1195.1	17573								779.798	1107.12	1155.07		8557.5	3744.93	7087.5		513.364	1575
								1626.75	5592.09																1196.33	7399.98																515.165	13860
1406.5	5213.1	1733.68		4682.58	3913.56	7910.07		1859.04	5592.09								2298.74	414.236	522.27		22205.2	3298.99	3296.48		1197.85	5016.38								889.831	1129.4	1298.67		3990	6930	11340		515.176	5390.07
								1250.01	5638.08																1198.79	11851.6																517.725	1119.93
332.12	969.215	300.611		2532.39	2911.33	3499.97		1707.89	5679.56								601.807	1652.5	1487.68		12272.5	7941.78	19595.9		1199.94	5433.22								875	1805.73	1223.52		3097.5	2415	2887.5		519.068	2572.5
								599.666	5682.07																1204.98	11922.1																519.068	5512.5
988.688	470.337	1882.91		1911.21	3531.78	16590		1379.27	5682.07								711.868	847.459	1228.81		12988.8	12218.2	3540.6		1205.95	4920.82								451.226	1668.43	1848.11		7507.5	3150	5670		520.316	2415
								452.52	5685.96																1208.83	6879.6																521.625	1785
1492.64	374.935	1837.38		4970.07	3579.56	22837.5		534.795	5685.96								1762.58	1239.4	1186.44		14755.6	4765.11	16116.2		1211.16	2340.97								567.977	1673.5	616.525		3150	11585	5092.5		521.814	4987.5
								1470.7	5685.96																1211.17	2995.86																524.364	1732.5
355.932	1461.77	2639.84		1147.02	2195.45	12460		1323.67	5687.01								1195.1	775.419	1075.14		17573	18632.8	1770.3		1217.66	15898.9								473.931	1461.86	151.819		2572.5	2415	3780		527.323	1120.04
								569.3	5687.64																1217.72	3179.29																527.535	5809.97
1379.22	285.191	1661.05		2963	1193.12	1960.03		2053.44	5730.06								1803.96	1127.17	1926.02		10648.9	4642.99	20084.3		1222.03	12594.6								981.882	1186.41	666.157		10080	1399.96	14385		529.519	13965
								1525.52	5735.52																1225.47	9598.89																531.704	1714.96
1287.12		1413.43		7741.97		1890		1742.48	5743.19								2510.62	1351.23	1077.82		7544.99	5009.44	10500		1228.81	3540.6								431.012	1161.75	630.297		1627.5	1645.04	2677.5		532.864	5407.5
								873.941	5775																1231.27	7275.56																533.189	5284.97
1899.53		1617.87		5304.6		14700		868.29	5781.51								2280.97	1607.48	1174.57		17382	6842.22	12087.3		1238.03	3913.98								384.666	1267.36	501.313		4357.5	3290.07	4200		533.898	1260
								2070.66	5781.51																1239.4	4765.11																535.029	6649.97
1273.7		1434		6977.35		21997.5		1223.55	5781.51								2414.24	1701.12	1245.96		15806.3	7941.78	1709.29		1242.04	9598.26								454.432	1020.72	667.373		10027.5	2730	16065		537.358	3255
								555.003	5785.29																1245.82	1709.4																538.412	8767.5
969.573		1890.89		11039.4		3570		1467.04	5825.51								1472.3	635.619	347.586		8691.06	1832.78	1526.17		1245.96	1709.29								1674.98	809.747	300.227		3360	3185.07	4357.5		538.582	7245
								1543.3	5827.5																1251.38	6446.68																539.378	3797.54
1260.61		2398.55		4062.14		4339.97		1750.97	5831.07								1514.27	673.709			9264.05	3237.78			1253.76	3790.61								503.801	1606.66	949.153		4042.5	2275.04	6720		541.317	5110.03
								562.002	5865.4																1257.13	11603.9																542.249	2730
1044.52		2220.91		2580.69		21140		493.017	5877.06								1474.62	1818.33			5539.27	17227.7			1257.39	3975.2								416.516	1309.1	953.39		2310	5355	1575		546.02	1890
								1718.29	5880																1260.57	5192.77																546.032	7087.5
1428.49		1708.73		2915.12		13912.5		1479.06	5880.94								1393.02	1557.2			12559.1	5145			1260.63	6231.33								653.469	371.984	391.428		4935	1785	8452.5		548.736	2590.04
								1199.35	5921.06																1272.16	11191.6																549.966	12460
433.236		1099.2		1768.3		6615		1127.12	5985								2331.32	1718.96			6255.69	5950.03			1283.35	4585.46								849.384	1915.58	1730.23		6615	5424.93	14700		550.196	5670
								1218.63	6022.27																1285.3	3179.82																551.699	1084.96
1203.54		1060.95		10083.6		4882.5		1019.26	6022.28								2422.3	842.159			2339.82	1854.93			1287.87	3357.59								1154.14	1654.78	1600.37		13755	7420.03	12652.5		552.533	2694.93
								720.637	6037.5																1291.14	9034.94																553.667	3919.96
1334.82		1275.98		3727.61		7980		286.823	6070.05								1505.54	576.739			18098.3	6124.97			1294.29	5864.67								290.906	1600.23	1008.47		1785	7804.97	1785		553.873	4270.03
								882.884	6072.26																1300.52	5446.35																559.438	4444.97
1390.37		647.797		11947.4		9555		1612.82	6090								808.755	1844.56			19530.9	6965.07			1307.28	11365.2								1805.83	1179.17	422.497		10867.5	1855.04	6597.47		560.818	3937.5
								1095.21	6112.05																1308.58	12227.9																560.98	3045
1985.02		1764.46		11087.2		12373.7		949.15	6112.05								1048.73	1117.79			4727.52	3605.07			1310.02	6480.7								728.219	1863.71	420.333		3666.29	5424.93	11970		566.256	1470
								1898.41	6120.03																1310.59	31087.1																567.616	2589.93
1415.52		2425.33		1672.65		23467.5		1062.83	6164.86								909.461				13275.3	0			1311.34	3423.74								1669.65	778.602	1467.28		3316.21	2205	10850		567.977	3150
								2649.21	6255.27																1315.4	16243.5																569.982	9729.93
1624.17		2216.18		17968.9		13860		861.126	6300								1038.15	429.308			6016.81	3850.04			1318.2	34238.9								280.354	1496.57	1375.25		2012.43	6475.03	4759.97		570.835	7140
								1121.56	6352.5																1320.83	5799.46																571.238	3639.93
1833.66		803.319		6499.39		3412.5		727.057	6398.6								569.089	129.586			2626.47	2100			1334.69	2752.05								1181.33	1841.64	535.029		4042.5	17675	6649.97		572.054	2520
								1262.58	6415.29																1334.7	6052.83																576.746	4900.03
1663.23		194.721		19115.9		9030		425.978	6450.36								1813	1076.39			7783.76	5250			1334.75	21826.7								1029.48	370.763	1803.02		8321.25	5250	5389.97		579.738	4515
								750.782	6452.35																1334.75	3115.66																579.765	1505.07
1839.03		1360.54		2962.99		11077.5		1347.46	6476.4								1251.38	820.301			6446.68	4130.07			1334.85	2751.74								471.817	1171.69	706.067		5985	14840	2554.96		581.812	2677.5
								1833.66	6499.39																1344.15	20495.5																583.2	5092.5
855.262		1255.65		17730		6667.5		2327.28	6500.24								2243.6	1664.82			16856.8	16240			1346.16	7208.78								859.147	1977.4	1216.09		4410	4200	2869.96		583.343	2065.04
								1693.16	6546.02																1346.49	7031.01																584.29	3815.07
1092.07		1260.59		5161.28		3570		1417.48	6548.01								1484.51	1967.1			16092.7	5880			1351.23	5009.44								1741.53	500.777	490.941		3596.25	8785.03	3360		588.876	1575
								1615.72	6595.89																1355.06	4090.17																592.722	27790
1177.05		1049.06		9988.02		11760		1099.2	6615								2386.73	1038.13			2817.46	5389.97			1355.64	11922.2								1098.8	785.145	347.338		9983.72	3150	3114.93		593.25	1400.07
								1255.65	6667.5																1360.44	9706.41																595.224	2598.75
689.987		1280.82		13859.1		4987.5		1221.35	6691.44								493.601	997.682			3390.55	5179.97			1364.42	8439.69								739.044	1694.94	232.559		3430.04	2800.04	1609.96		595.409	6370.03
								755.82	6741.63																1368.97	3822																595.766	16380
1062.83		1873.33		6164.86		8400		1221.15	6772.5								598.921	741.515			3342.68	2449.96			1369.57	21649.5								1096.07	766.255	949.409		13020	2170.04	17850		598.924	3675
								1334.75	6772.5																1373.26	15328.7																600.08	2029.96
839.968		429.833		10465.9		2992.5		209.894	6786.99								1567.96	1838.98			45269.7	13020			1375.96	10194.8								1982.01	405.811	1388.48		3430.04	2905.04	6335.07		600.639	7560
								903.734	6825																1385.92	21521																601.944	2415
665.337		1127.12		7789.74		5985		1156.74	6832.67								1310.59	901.527			31087.1	5390.07			1387.15	3240.93								570.835	741.522	1534.19		7140	7174.97	10500		602.358	3079.97
								994.107	6834.87																1389.2	9340.17																604.31	3185.07
1256.15		1144.07		2293.94		2835		994.136	6837.18								2307.03	1848.25			13370.8	3780			1390.34	3581.45								965.947	1483.04	613.676		5775	7699.97	4200		604.343	4278.75
								1779.63	6842.96																1390.37	3057.81																605.085	3570
1287.07		317.797		7741.97		4200		1008.01	6932.84								2242.7	228.743			11795	6370.03			1393.02	12559.1								1137.01	1382.42	1052.56		8452.5	9135	17885.1		607.48	3727.5
								1273.7	6977.35																1393.26	7275.56																607.689	5880
1067.81		1756.55		1720.42		15960		1234.87	7140								2139.88	269.289			14469.1	3219.93			1396.55	6908.79								722.987	1490.44	1890.68		4777.5	9379.97	2380.04		608.837	9100.03
								923.536	7192.5																1398.25	4036.41																610.152	1680
648.003		2334.5		3201.87		23415		1056.69	7262.64								1081.4	978.934			16713.5	1540.03			1398.32	8404.52								1295.72	781.757	1097.46		8715	4305	10360		611.76	6544.97
								889.843	7262.74																1398.8	18766.9																612.67	4410
1466.53		797.779		4253.24		5460		1380.19	7264								775.02	1690.82			2578.59	2659.97			1403.19	1958.78								1406.39	815.641	1148.14		3429.93	1539.93	5599.97		612.808	3832.5
								376.09	7305.8																1406.47	5991.62																613.444	4777.5
1323.67		1211.16		5687.01		2572.5		1100.58	7402.5								2087.58	466.612			5825.82	3010.03			1413.2	3296.47								486.702	421.88	317.636		13860	1924.96	9695.07		613.676	4200
								1063.27	7402.5																1423.68	1956.46																613.686	1400.07
1134.53		578.39		4874.63		2730		1826.51	7453.84								826.283	404.479			6207.91	1400.07			1425.38	16522.5								548.736	1090.49	690.376		2590.04	4375.03	7875		614.848	10447.5
								526.483	7455																1428.32	3729.49																616.013	2520
1380.19		1239.49		7264		2382.87		2103.21	7458.78								1398.32	564.678			8404.52	2310			1430.17	2749.11								1205.59	2378.32	1454.26		7350	10290	15330		616.013	1260
								1343.26	7503.93																1434.9	6160.14																616.525	5092.5
1433.58		599.666		4157.69		5682.07		2494.7	7506.56								2169.49	1735.08			24449.6	2730			1437.49	5137.23								1489.36	520.316	771.186		16520	2415	2730		619.882	3255
								2603.51	7544.57																1451.83	2960.68																620.826	2100
1103.35		1858.19		2963		4337.97		902.363	7560								1029.97	699.118			14039.3	1540.04			1454.53	15578.2								1365.96	940.055	1273.96		6124.97	4585.03	2205		625.981	8470.03
								961.962	7640.01																1455.33	21398.8																626.195	21157.5
1869.61		588.865		17873.3		5498.85		1709.41	7665								1092.07				7735.98				1456.06	6604.92								1160.39	1412.59	1344.85		10132.5	8890.03	4655.07		627.445	2887.5
								1287.07	7741.97																1467.02	14922.3																627.445	2887.5
2154.5		562.002		4396.67		5865.4		1287.12	7741.97								521.225				1957.93				1468.27	2016								1387.09	1931.03	1148.62		2782.5	7595.07	17710		627.445	5775
								1883.55	7759.5																1472.3	8691.06																629.018	4305
1392.8		2586.56		3440.85		20956.6		665.337	7789.74								593.264				1910.16				1473.32	12352.2								747.229	974.928	345.199		6877.5	8820	1575		629.219	3465
								396.821	7886.34																1474.62	5539.27																629.873	4410
1281.3		3114.63		3440.85		2993.86		1733.68	7910.07								2149.92				34382.1				1477.11	5074.54								398.89	852.373	399.891		2730	6369.93	5284.97		630.297	2677.5
								2099.44	7927.5																1483.08	9782.33																632.758	2239.96
205.346		1717.88		2007.18		8492.72		1275.98	7980								1849.91				11317.4				1484.51	16092.7								241.169	647.149	1334.73		3045	3360	9030		634.335	3780
								1766.11	8003.84																1487.68	19595.9																634.4	2694.93
1105.75		876.558		8076.39		8064.95		1624.89	8027.25								2039.15				5252.73				1488.77	5319.09								242.681	2351.69	1195.31		2835	3885	6300		635.006	5494.97
								876.558	8064.95																1491.66	3485.48																635.593	2100
915.246		829.696		3440.85		4215.75		1105.75	8076.39								2122				5921.37				1494.46	6258.53								524.364	821.738	686.548		1732.5	12670	6265.03		635.593	1050
								1563.96	8120.07																1504.44	20059.5																636.127	6055.03
1306.04		444.915		13046.6		16801.9		1924.29	8266.12								1732.81				3533.67				1505.54	18098.3								1053.75	217.586	249.629		2362.5	2344.96	5145		636.689	4357.5
								1219.68	8347.5																1508.86	4761.64																638.371	2310
1789.48		1685.41		8649.9		27310.8		1040.32	8347.5								1608.53				31421.4				1512.69	3113.36								1038.14	2379.33	131.286		3307.5	12915	1890		638.947	6685.03
								1873.33	8400																1512.71	1624.35																640.678	1890
1022.03		1967.35		4062.03		17290.8		1821	8409.45								476.135				2912.91				1514.27	9264.05								1207.63	1062.85	200.93		1995	6019.97	1960.04		642.655	8190
								1505.86	8409.45																1516.45	14798.1																643.042	4856.25
1705.41		2063.39		5495.8		19551.4		1030.32	8411.02								331.998				9407.26				1518.04	3547.11								1356.99	388.288	992.562		3202.5	8400	2029.96		644.818	3500.07
								1334.75	8462.79																1518.4	10266.9																645.223	17587.5
1835.87		1043.84		18733.6		3726.98		1968.8	8462.9								870.048				4202.31				1521	17978								249.153	1373.57	1194.31		5880	2485.04	1785		646.739	4935
								1717.88	8492.72																1523.83	19635.5																647.149	3360
1260.61		1262.58		4062.13		6415.29		824.104	8557.5								2620.09				5061.73				1532.48	3790.61								511.262	2017.69	214.614		13755	6825	1435.04		649.336	1417.5
								2164.35	8603.18																1544.17	2817.36																649.952	5880
1112.32		1054.51		4778.97		22300.7		704.864	8614.83								1178.17				29463.5				1544.96	19320								2192.8	380.157	635.593		3622.5	11095	1050		650.772	5145
								1789.48	8649.9																1546.49	4456.31																651.853	3307.5
977.142		704.864		11230.5		8614.83		1167.09	8654.1								1965.9				9073.05				1557.2	5145								920.871	2165.25	551.699		4672.5	7665	1084.96		653.331	23205
								870.697	8696.1																1566.83	7735.98																653.469	4935
1030.32		783.698		8411.02		11730.8		1605.56	8715								953.39				13609.6				1566.94	4953.06								1112.29	1228.81	162.591		7350	6090	3849.93		653.891	5092.5
								1453.92	8745.56																1567.96	45269.7																655.74	15785
1713.7		598.088		4970.07		5010.08		1696.26	8749.75								880.175				4345.53				1583.07	7306.22								581.812	2707.3	1143.99		2677.5	12565	1260		656.061	4567.5
								377.162	8767.5																1583.63	10028.1																656.78	3255
1453.92		2133.65		8745.56		40141.4		2150.36	8859.16								1318.2				34238.9				1588.97	3056.97								1266.3	3633.4	838.445		7770	1714.96	1714.96		658.475	3885
								1512.71	8934.98																1601.69	5502.53																660.204	1609.96
1501.62		2019.93		3870.93		13869.2		486.31	8988.84								674.568				2244.38				1604.88	6175.16								605.085	707.458	811.316		3570	3394.96	1627.5		661.017	5460
								194.721	9030																1607.48	6842.22																661.033	3640.04
968.382		1849.57		1768.2		17779.4		2061.8	9081.14								2224.62				5252.73				1608.53	31421.4								627.445	660.204	889.831		2887.5	1609.96	6510		663.332	2869.96
								1226.7	9227.82																1615.81	4212.18																666.157	14385
339.765		2486.31		2007.18		40630.2		1836.48	9272.34								867.607				5587.15				1618.65	23355.2								1033.77	1881.45	1203.89		4147.5	5179.97	4830		666.277	3990
								423.104	9275.59																1620.74	12462.4																667.373	2047.5
		1738.17				28166.1		1250	9292.5								1942.41				17095.5				1636.16	6959.3								1151.55	1762.46	364.022		9240	3604.96	1890		667.373	2047.5
								479.135	9409.05																1636.64	12584.7																667.373	3780
		2391.4				18390.5		1914.99	9454.52								946.483				27123.6				1641.58	5111.93								583.2	1001.04	328.85		5092.5	3465	892.5		667.373	16065
								728.041	9463.54																1642.85	2292.15																671.913	3885
		1742.48				5743.19		647.797	9555								1425.38				16522.5				1646	2262.75								404.468	611.76	382.573		1575	6544.97	4725		673.974	5355
								1169.49	9660																1652.5	7941.78																674.549	2467.5
		2150.36				8859.16		2080.65	9714.6								235.726				7210.66				1653.89	10457.8								767.095	1031.66	1338.68		2625	12985	11900.1		677.05	2449.97
								1512.71	9817.5																1664.82	16240																678.493	4270.03
		1883.55				7759.5		345.225	9817.5								452.59				5634.93				1667.09	14858								1521.32	1522.94	252.743		5565	3115.04	4234.97		679.719	1924.96
								1177.05	9988.02																1670.36	13073.4																680.485	3640.04
		211.337				2321.76		1676.38	10075.4								1307.28				11365.2				1690.66	8131.52								1910.52	480.513	1547.57		3832.5	3780	11200		682.233	1610.07
								1779.66	10080																1690.82	2659.97																683.263	4515
		2361.31				4215.75		1203.54	10083.6								1642.85				2292.15				1697.7	27696.7								1377.12	2838.94	1957.87		3412.5	4689.93	1540.04		683.421	10430
								1754.9	10170.8																1699.78	9109.7																683.496	7420.03
		1766.11				8003.84		2115.87	10218.6								286.901				3294.9				1701.12	7941.78								684.226	776.843	131.559		10657.5	3850.04	1924.96		684.226	10657.5
								1444.15	10395																1702.28	8408.4																686.548	6265.03
		1779.63				6842.96		839.968	10465.9								602.263				5300.61				1715.87	2578.69								480.04	673.974	214.509		4305	5355	945		689.647	2170.03
								1378.62	10511.9																1718.96	5950.03																690.376	7875
		2326.08				18207.2		2322.8	10552.5								468.976				1862.39				1718.98	5196.76								1107.75	1471.38	370.76		6405	1504.96	9624.93		690.783	2065.04
								1489.82	10552.8																1718.99	4060.87																690.935	4620
		1379.27				5682.07		598.131	10657.5								1970.12				1480.39				1720.34	2770.95								768.49	546.02	1827.79		1995	1890	5319.93		692.103	1960.04
								718.391	10753.3																1725.43	9723.94																695.498	19040
		1529.44				3360.42		1753.99	10762.5								2046.9				3295.01				1730.28	6419.6								521.625	1546.59	188.721		1785	2554.96	6265.03		696.004	5530.03
								1797.11	10815																1732.81	3533.67																696.389	1890
		94.8474				3360.42		1311.63	10839.4								1697.7				27696.7				1735.08	2730								786.017	1032.89	791.867		2782.5	2275.04	6789.93		696.855	6825
								969.573	11039.4																1744.35	11800.4																697.034	9870
		867.599				4765.64		1605.84	11040.8								840.426				1623.62				1755.37	13247								413.136	500.542	2465.55		2047.5	1575	4654.97		699.153	2310
								2133.57	11077.5																1758.45	5074.54																702.858	14210
		1561.48				22300.7		1360.54	11077.5								2613.37				2244.38				1762.58	14755.6								629.018	1835.39	1194.31		4305	2310	1785		703.253	5145
								1985.02	11087.2																1766.76	13090.4																706.067	2554.96
		2308.72				11730.8		673.155	11136.4																1779.66	6115.2								1442.97	1574.32	275.656		3150	4830	3990		706.63	1417.5
								1575.74	11156.2																1779.73	2674.24																706.638	4725
		1347.46				6476.4		1834.31	11228.5																1795.54	6908.79								666.277	922.205	1334.94		3990	3990	1470		707.458	3394.96
								977.142	11230.5																1795.8	13572.9																711.864	2520
		2313.59				28593.8		1231.3	11379.4																1796.15	13328.4								1044.58	940.965	976.329		2126.25	6439.97	5529.93		711.864	2100
								1930.63	11610.8																1799.98	5433.12																713.083	30712.5
		2080.65				9714.6		1638.09	11610.8																1803.1	4708.51								1070.11	2060.82	569.982		8491.88	3080.07	9729.93		715.733	7770
								1467.02	11658.5																1803.96	10648.9																716.709	14490
		1056.63				4643.41		2477.46	11698.9																1806.42	12411.3								434.737	632.758	1413.3		7848.75	2239.96	3780		716.808	3045
								783.698	11730.8																1809.32	5828.55																718.559	6387.57
		479.135				9409.05		2308.72	11730.8																1811.42	10457.8								1625.3	1098.75	951.895		4698.75	9939.93	6439.97		719.712	3850.04
								1105.54	11746.6																1812.62	6727.25																719.879	5040
		718.391				10753.3		1689.17	11760																1813	7783.76								1306.94	531.704	1719.05		2467.5	1714.96	5949.93		722.987	4777.5
								2430.76	11760																1814.08	3237.88																722.987	1365
								1049.06	11760																1818.33	17227.7								1309.32	152.801	932.931		5407.5	2380.04	2275.04		724.06	1452.47
								2035.1	11809.7																1824.71	30943.9																724.281	7350
								2275.13	11812.5																1838.98	13020								1331.94	505.053	539.378		8382.47	1470	3797.54		724.587	3990
								1155.76	11865																1842.46	21521																727.652	6654.38
								1390.37	11947.4																1843.97	16427								1210.79	1591.37	1296.08		9572.53	3255	9379.97		728.219	3666.29
								1636.14	11970																1844.56	6965.07																728.68	10920
								1441.27	12075																1844.92	14858								383.686	253.436	1357.78		1644.93	1575	12390		729.16	4129.97
								605.186	12092.3																1845.09	13472.6																729.454	7402.5
								1956.06	12188																1848.25	3780								619.882	702.858	2084.7		3255	14210	11480.1		730.905	4024.96
								2013.79	12319.5																1849.91	11317.4																731.957	2677.5
								1453	12319.7																1849.96	9660								1221.05	780.415	1423.73		6483.75	7489.97	3360		735.074	5320.03
								1764.46	12373.7																1853.78	10683.1																738.148	10220
								2639.84	12460																1858.64	27333.8								718.559	1567.12	1507.77		6387.57	8260.03	12810		739.044	3430.04
								1073.52	12570.3																1868.58	2563.89																739.133	2703.75
								1276.48	12652.5																1868.6	2567.88								1093.18	527.323	900.704		3246.29	1120.04	5810.07		740.52	8505
								1408.93	12709.7																1868.64	5016.38																741.507	1399.96
								2375.87	12749.3																1882.33	2627.62								886.934	1301.77	1378.12		5337.57	2764.96	8890.03		741.522	7174.97
								1282.13	12797.1																1890.89	6497.4																741.525	4987.5
								1018.73	12862.5																1926.02	20084.3								1143.16	1317.87	1165.97		6160.03	8190	10640		741.525	1837.5
								2241.01	13005.1																1927.97	3726.45																744.468	11830
								2006.16	13020																1927.97	15526.9								1531.42	926.907	778.643		8312.53	10500	2450.07		747.229	6877.5
								1686.93	13044.3																1942.41	17095.5																747.836	2073.75
								1306.04	13046.6																1949.75	14230.3								391.904	857.584	1270.37		5433.75	4654.97	15190		751.774	3430.03
								1083.77	13621.8																1957.63	12612.6																751.79	1714.96
								1065.55	13626.6																1965.9	9073.05								1175.47	2150.5	970.768		7490.07	2030.07	3360		753.633	5810.07
								1637.05	13704.4																1967.1	5880																755.011	7840.03
								689.987	13859.1																1970.12	1480.39								1135.93	996.235	1054.12		8400	3604.96	10780		757.415	3753.75
								2216.18	13860																1988.22	13663.6																758.553	7279.97
								2019.93	13869.2																1988.95	9295.86								385.453	552.533	1358.14		12705	2694.93	4060.04		759.67	2450.07
								1708.73	13912.5																1991.56	5742.56																764.66	3849.93
								580.135	13965																1993.75	5778.05								1369.01	1439.05	1044.54		5600.07	7245	3780		764.698	5775
								1484.9	14017.5																2026.85	5013.44																766.255	2170.04
								1861.14	14181.8																2039.15	5252.73								1395.24	1287.12	1072.99		13719.9	2835	2870.07		767.095	2625
								333.963	14386.5																2042.05	8551.73																768.49	1995
								2799.2	14420.5																2046.9	3295.01								1979.29	1779.66	1112.29		12144.9	13020	4200		769.774	11445
								1767.96	14420.6																2052.53	21154.1																771.172	1819.96
								1492.92	14434.2																2076.27	3344.25								1639.26	1711.55	771.788		4900.03	13195	5950.03		771.186	2730
								1567.54	14468.4																2078.98	15712.7																771.788	5950.03
								1617.87	14700																2087.58	5825.82								1203.28	1654.49	1045.57		4165.03	4165.03	3289.96		772.984	9030
								2148.11	14754.9																2087.89	3730.54																774.499	3290.07
								1017.41	14864.4																2092.34	10629.9								1627.89	550.196	1154.21		10885	5670	12530.1		774.764	3534.93
								2891.9	14898																2122	5921.37																775.389	2134.96
								1461.19	14912.3																2125.71	12326								1663.6	1957.49	616.013		9030	3850.04	1260		776.019	10500
								1259.86	15015																2132.52	6637.68																776.843	3850.04
								1751.84	15055.6																2139.88	14469.1								1191.65	1626.67	764.66		2625	4095	3849.93		778.602	2205
								1554.74	15184.6																2147.59	11986.1																778.602	4777.5
								2211.13	15662.1																2149.92	34382.1								1343.29	1920.31	1384.21		10990	2870.07	3920.07		778.614	1714.96
								1756.55	15960																2157.16	7644																778.643	2450.07
								1367.1	16149.8																2163.21	6736.28								1218.63	404.681	1483.05		4410	5985	9799.97		779.798	8557.5
								1598.59	16222.5																2169.49	24449.6																780.415	7489.97
								1964.57	16250.5																2172.39	5074.54								1205.58	1686.57	542.249		8820	5704.97	2730		780.873	6020.07
								1779.66	16441.7																2173.24	6067.42																781.608	3412.5
								1534.98	16473.9																2202.33	9459.45								967.679	921.053	1688.38		6090	12390	10359.9		781.757	4305
								1882.91	16590																2224.62	5252.73																782.573	6894.93
								444.915	16801.9																2233.24	24688.3								1344.91	2002.05	785.68		4654.97	9135	5809.97		783.898	1942.5
								2661.96	16855.9																2242.7	11795																785.145	3150
								651.095	17190.1																2243.6	16856.8								1334.75	1807.44	1034.13		6615	11375	6020.07		785.68	5809.97
								1967.35	17290.8																2244.09	27470.6																786.017	2782.5
								855.262	17730																2244.9	5300.61								947.496	862.438	977.661		4024.97	4410	11690.1		787.616	4585.03
								1849.57	17779.4																2251.82	11848.2																791.867	6789.93
								1693.4	17810.8																2254.19	3629.22								1275.42	469.645	1735.17		4515	2660.07	8190		793.146	2870.07
								1869.61	17873.3																2280.97	17382																795.836	4445.07
								751.07	17902.5																2290.84	11561.5								383.581	240.477	509.789		13790	699.93	3849.93		797.458	3324.93
								1624.17	17968.9																2298.74	22205.2																799.646	4655.07
								2326.08	18207.2																2307.03	13370.8								1131.43	1747.41	115.063		3115.03	9484.97	1050		800.825	2205
								2391.4	18390.5																2311.62	11418.2																802.473	3535.04
								1835.87	18733.6																2328.94	20247.3								298.497	875.471	302.541		1855.03	4270.03	2380.04		807.692	6195
								2494.06	19004.7																2331.32	6255.69																807.872	1811.25
								2219.02	19052.4																2344.36	6545.17								1237.95	411.345	638.371		2239.97	6860.07	2310		809.531	13055
								1663.23	19115.9																2349.15	18918.9																809.747	3185.07
								1811.11	19243.4																2354.28	7764.65								602.358	678.493	218.1		3079.97	4270.03	1750.04		811.316	1627.5
								390.632	19255.6																2386.73	2817.46																812.613	7734.93
								852.754	19320																2389.83	8981.7								1232.17	706.638	682.233		2520	4725	1610.07		815.641	1539.93
								2052.17	19372.5																2401.53	22693.1																815.641	1539.93
								1084.31	19434.5																2414.24	15806.3								233.052	1557.16	1473.72		6160.03	1715.07	3709.96		815.663	3849.93
								2470.28	19530																2421.51	15861.3																817.483	7909.97
								2063.39	19551.4																2422.3	2339.82								1690.68	975.989	644.818		1995	2380.04	3500.07		821.738	12670
								1075.65	19625.3																2460.3	4488.85																826.271	1365
								504.158	19911.9																2477.1	9841.65								579.765	751.79	1064.64		1505.07	1714.96	2344.96		826.271	6142.5
								1459.87	20055.1																2489.42	11221.9																826.922	6440.07
								1468.99	20107.5																2510.62	7544.99								429.588	722.987	963.965		979.965	1365	1819.96		830.748	15750
								1845.09	20198.4																2517.57	11083.8																831.279	2485.04
								1168.94	20211.3																2613.37	2244.38								1030.6	846.403	1308.94		14350	2730	3552.46		833.205	5407.5
								2586.56	20956.6																2613.88	6736.28																833.857	30502.5
								2220.91	21140																2620.09	5061.73								853.922	1615.27	541.317		4164.93	4129.97	5110.03		835.573	4042.5
								2088.74	21296.6																2669.64	3724.77																836.276	10657.5
								1763.92	21412.4																2758.64	3791.66								481.992	1513.99	1381.57		2730	3990	4130.07		838.445	1714.96
								1434	21997.5																																	840.395	3570
								1054.51	22300.7																									1062.87	1285.31	1772.02		3010.04	6825	16170		840.395	14280
								1561.48	22300.7																																	841.114	2117.43
								1486.22	22490.4																									1950.78	1765.48	1549.49		5985	2222.43	7070.07		841.995	12320.1
								2424	22633.7																																	842.161	5565
								1783.39	22776.8																									2029.83	1483.01	449.714		5109.93	2799.93	19670		842.499	2336.25
								2150.42	22837.5																																	843.805	1443.75
								1837.38	22837.5																									425.909	327.404	1175.91		3920.07	5704.97	2590.04		845.339	1995
								1606.84	22942.5																																	845.339	1995
								1985.64	23030.4																									321.931	1506.02	1423.8		9345	1540.04	5600.07		846.403	2730
								2334.5	23415																																	847.458	2100
								2425.33	23467.5																									1368.55	1359.48	793.146		8505	3850.04	2870.07		848.277	17150
								445.822	23493.1																																	849.384	6615
								1891.93	23887.5																									787.616	1415.19	1425.77		4585.03	9240	9870		852.373	6369.93
								891.575	24304.9																																	852.754	3622.5
								2259.84	24496																									1018.64	1694.23	1631.36		6090	3465	2310		853.922	4164.93
								2281.28	24973.4																																	854.975	11165
								664.643	25567.5																									1695.94	1620.99	683.421		24815	1785	10430		855.606	2625
								2172.46	25880.6																																	856.874	5460
								1344.46	26422.8																									854.975	939.28	387.519		11165	4655.07	1890		857.584	4654.97
								1685.41	27310.8																																	858.051	2835
								1738.17	28166.1																									298.682	1571.07	1687.63		3360	7910.07	7699.97		859.086	1959.93
								2313.59	28593.8																																	859.147	4410
								2133.65	40141.4																									608.837	1517.11	486.324		9100.03	7279.97	3290.07		860.199	2030.07
								2486.31	40630.2																																	861.126	6300
																																		655.74	1404.79	1353.28		15785	14035	15330		862.023	4882.5
																																										862.438	4410
																																		920.244	2146.14	1276.7		8469.93	5740.03	9240		863.342	5704.97
																																										874.504	3990
																																		740.52	889.901	1408.9		8505	1330.04	3990		875	3097.5
																																										875.471	4270.03
																																		1334.76	439.26	2076.27		10185	8155.03	2940		875.9	2205
																																										881.737	7630.03
																																		1562.36	155.816	1379.12		10570	2905.04	2169.93		886.934	5337.57
																																										889.831	5355
																																		1259.68	680.485	913.295		8224.97	3640.04	2730		889.831	3990
																																										889.831	1470
																																		730.905	1360.55	985.221		4024.96	7385.07	2170.04		889.831	2415
																																										889.831	6510
																																		598.924	629.873	337.044		3675	4410	1749.93		889.831	3780
																																										889.86	3220.04
																																		894.955	2140.45	583.343		6125.07	6229.97	2065.04		889.87	4760.07
																																										889.901	1330.04
																																		1664.33	1766.98	989.721		3535.04	9730.03	3814.96		894.955	6125.07
																																										895.763	3963.75
																																		1240.08	1618.97	1668.38		3438.75	4584.93	4200		896.097	11261.2
																																										896.572	3491.25
																																		1242.85	1750.69	994.002		8163.75	12670	3675		898.546	3604.96
																																										899.493	6510
																																		466.291	715.733	966.507		12215	7770	4410		900.704	5810.07
																																										903.313	3517.5
																																		1299.33	1442.44	774.764		11550	10779.9	3534.93		905.013	6265.03
																																										907.627	1338.75
																																		1244.54	841.995	1903.52		7245	12320.1	11830		910.033	3150
																																										912.121	2870.07
																																		1395.8	272.428	997.063		5599.97	5914.97	6510		913.295	2730
																																										913.712	21420
																																		1553.14	800.825	1334.61		13440	2205	1995		917.652	4620
																																										919.462	2169.93
																																		1726.68	1503.47	930.533		5704.97	3430.04	12005		920.244	8469.93
																																										920.871	4672.5
																																		1751.88	690.935	1381.58		8820	4620	6195		921.053	6195
																																										921.053	12390
																																		696.004	1868.64	990.898		5530.03	2205	1715.07		921.61	1522.5
																																										922.205	3990
																																		1570.69	1679.17	1450.75		8155.03	16380	2625		925.47	3640.04
																																										926.907	10500
																																		1592.27	1473.78	1295.53		4759.97	5565	3465		926.925	1750.03
																																										928.519	7560
																																		1545.5	186.577	771.172		6930	2730	1819.96		928.539	3360
																																										930.277	4830
																																		1068.91	812.613	741.507		13370	7734.93	1399.96		930.533	12005
																																										930.69	10762.5
																																		1080.51	951.637	2847.83		5355	2695.04	2240.07		932.931	2275.04
																																										936.307	9870
																																		508.471	273.019	310.923		4479.93	1890	2030.07		937.5	3097.5
																																										938.366	8120.07
																																		493.306	277.033	690.783		14630.1	1155	2065.04		939.266	1995
																																										939.28	4655.07
																																		559.438	845.339	1355.93		4444.97	1995	8959.97		940.055	4585.03
																																										940.965	6439.97
																																		1049.32	753.633	1567.19		4375.03	5810.07	8260.03		941.194	3850.03
																																										947.496	4024.97
																																		776.019	527.535	1040.54		10500	5809.97	10150		949.138	2239.96
																																										949.153	6720
																																		719.879	406.597	782.573		5040	6685.03	6894.93		949.409	17850
																																										951.158	4339.97
																																		470.333	262.577	1944.86		2589.93	2520	5355		951.637	2695.04
																																										951.895	6439.97
																																		1112.23	1069.74	1355.91		2799.93	11445	2239.96		952.202	12022.5
																																										953.39	6300
																																		234.166	774.499	1977.4		2100	3290.07	2100		953.39	1575
																																										954.94	4620
																																		1136.12	1113.9	921.61		7507.5	12005	1522.5		956.988	2992.5
																																										958.686	4751.25
																																		240.02	1685.37	1251.32		10762.5	15645	2362.5		960.612	9975
																																										960.759	7822.5
																																		711.864	1009.21	1203.89		2520	6510	2415		962.76	9240
																																										963.965	1819.96
																																		1011.49	1436.98	1245.76		15277.5	8364.93	1470		963.983	7507.5
																																										963.983	2730
																																		862.023	1491.79	1334.75		4882.5	9975	1890		965.947	5775
																																										966.507	4410
																																		1292.37	2419.38	1829.1		3202.5	6090	1942.5		967.679	6090
																																										967.691	18270
																																		390.063	1578.75	1497.52		3360	3849.93	14490		970.768	3360
																																										973.252	3675
																																		921.053	1032.2	653.331		6195	6090	23205		974.102	5057.53
																																										974.928	8820
																																		1247.51	1288.47	291.748		7507.5	12670	6300		975.989	2380.04
																																										976.329	5529.93
																																		627.445	1850.85	1745.44		2887.5	10920	8032.5		977.661	11690.1
																																										978.835	1924.96
																																		1534.64	797.458	711.864		12495	3324.93	2100		981.882	10080
																																										982.521	5565
																																		1285.31	1813.26	1456.09		4095	15120	3780		983.966	19390
																																										984.213	5110.03
																																		1698.09	840.395	729.454		3005.62	14280	7402.5		985.173	2169.93
																																										985.221	2170.04
																																		247.957	1112.3	1285.31		1850.62	5074.97	4095		989.721	3814.96
																																										990.898	1715.07
																																		424.306	515.176	1051.62		4593.75	5390.07	8190		992.503	3045
																																										992.562	2029.96
																																		727.652	537.358	1445.97		6654.38	3255	4095		993.322	6720
																																										993.644	7035
																																		310.882	314.201	1754.94		2191.88	4374.93	3727.5		994.002	3675
																																										995.768	6580.03
																																		1235.14	875.9	1624.91		4882.5	2205	4410		996.235	3604.96
																																										997.063	6510
																																		1142.62	1356.43	1032.2		5932.5	4375.03	6090		997.224	17062.5
																																										999.536	4305
																																		896.572	258.532	614.848		3491.25	6772.5	10447.5		1001.04	3465
																																										1005.9	2730
																																		674.549	357.677	2010.36		2467.5	2152.5	12810		1006.62	12669.9
																																										1007.24	8557.5
																																		1471.09		546.032		5381.25		7087.5		1008.47	1785
																																										1008.47	1785
																																		529.519		1129.14		13965		17587.5		1008.9	11270
																																										1009.21	6510
																																		472.722		1298.67		4016.25		11340		1011.49	15277.5
																																										1016.95	2520
																																		510.025		1085.59		2467.5		3202.5		1018.64	6090
																																										1020.72	2730
																																		1305.73		595.766		3543.75		16380		1023.31	6037.5
																																										1026.73	2362.5
																																		607.48		288.371		3727.5		5512.5		1028.4	9870
																																										1028.51	9345
																																		494.174		363.196		8163.75		2100		1028.51	18690
																																										1029.48	8321.25
																																		999.536		444.915		4305		3202.5		1030.6	14350
																																										1031.07	7665
																																		1209.61		1512.71		2283.75		1785		1031.66	12985
																																										1032.2	6090
																																		896.097		2415.25		11261.2		1995		1032.2	6090
																																										1032.89	2275.04
																																		1023.31		1520.13		6037.5		2152.5		1033.77	4147.5
																																										1034.13	6020.07
																																		634.335		706.63		3780		1417.5		1038.14	3307.5
																																										1040.54	10150
																																		357.978		432.891		9187.5		1890		1043.25	7140
																																										1044.54	3780
																																		365.819		772.984		3885		9030		1044.58	2126.25
																																										1045.57	3289.96
																																		476.6		296.61		6317.53		1155		1046.15	4567.5
																																										1046.37	26670
																																		843.805		1181.33		1443.75		4042.5		1046.37	6667.5
																																										1047.04	12355
																																		830.748		434.568		15750		4410		1049.32	4375.03
																																										1051.62	8190
																																		795.836		845.339		4445.07		1995		1052.56	17885.1
																																										1053.72	3150
																																		601.944		492.585		2415		1627.5		1053.75	2362.5
																																										1054.12	10780
																																		566.256		1046.37		1470		6667.5		1056.67	3990
																																										1056.67	3990
																																		260.22		2002.12		1084.96		2835		1056.67	2493.75
																																										1057.22	6300
																																		1125.37		3177.97		2257.5		2625		1057.54	5074.97
																																										1057.72	3307.5
																																		162.491		1557.2		8820		2205		1058.59	3622.5
																																										1060.9	4339.97
																																		1352.83		905.013		19635		6265.03		1062.85	6019.97
																																										1062.87	3010.04
																																		1617.5		375.397		20422.5		2835		1064.62	7035
																																										1064.62	9379.97
																																		495.534		841.114		19530		2117.43		1064.64	2344.96
																																										1065.72	7210.03
																																		973.252		826.271		3675		6142.5		1068.66	17570
																																										1068.91	13370
																																		2177.74		190.678		4882.5		1732.5		1069.36	7192.5
																																										1069.74	11445
																																		1364.41		444.915		4830		1942.5		1070.11	8491.88
																																										1072.99	2870.07
																																		826.271		475.389		1365		4095		1073.03	8610
																																										1075.21	1522.5
																																		280.807		507.833		4042.5		5932.5		1077.74	18016.2
																																										1080.51	2677.5
																																		383.848		640.678		2310		1890		1080.51	5355
																																										1080.56	2380.04
																																		428.638		716.808		12442.5		3045		1081.04	9992.53
																																										1085.59	3202.5
																																		645.223		177.966		17587.5		5775		1087.56	10779.9
																																										1090.46	4374.93
																																		1514.42		125.994		9292.5		1680		1090.49	4375.03
																																										1092.06	1417.5
																																		1592.8		683.263		18795		4515		1093.18	3246.29
																																										1094.27	3184.96
																																		1498.07		1304.41		27930		6772.5		1096.07	13020
																																										1097.46	10360
																																		769.774		1690.68		11445		10972.5		1098.75	9939.93
																																										1098.8	9983.72
																																		1874.04		210.749		7297.5		4725		1099.23	2940
																																										1099.7	6877.5
																																		1363.76		1269.86		7402.5		7192.5		1106.58	13580
																																										1107.12	3744.93
																																		1423.73		1280.82		5880		4987.5		1107.75	6405
																																										1112.23	2799.93
																																		653.891		993.644		5092.5		7035		1112.29	2100
																																										1112.29	7350
																																		1569.12		783.898		20737.5		1942.5		1112.29	4200
																																										1112.3	5074.97
																																		1328.39		651.853		10972.5		3307.5		1113.9	12005
																																										1117.99	6859.97
																																		1205.89		992.503		26040		3045		1125.37	2257.5
																																										1128.57	2730
																																		1028.51		656.78		9345		3255		1128.89	8925
																																										1129.14	17587.5
																																		1225.79		376.467		7087.5		1155		1129.4	6930
																																										1129.42	4620
																																		1313.56		1334.75		9765		1890		1129.49	2310
																																										1131.34	3115.04
																																		2055.82		1529.46		7035		1924.96		1131.43	3115.03
																																										1131.91	6055.03
																																		403.497		533.898		15855		1260		1132.53	7840.03
																																										1133.47	2808.75
																																		1229.25				14070				1135.23	2589.93
																																										1135.93	8400
																																		1643.38				21525				1136.12	7507.5
																																										1137.01	8452.5
																																		532.864				5407.5				1137.9	22155
																																										1138.49	3045
																																		2085.54				7875				1139.04	4480.03
																																										1142.62	5932.5
																																		1536.44				13597.5				1143.16	6160.03
																																										1143.99	1260
																																		197.034				3255				1147.41	5145
																																										1148.14	5599.97
																																		379.869				7665				1148.62	17710
																																										1149.33	2169.93
																																		308.824				3097.5				1149.33	2169.93
																																										1150.12	4795.03
																																		1601.69				1890				1151.55	9240
																																										1153.48	11025
																																		268.741				4725				1153.49	4900.03
																																										1154.14	13755
																																		100.974				1680				1154.21	12530.1
																																										1155.07	7087.5
																																		183.616				1365				1156.78	5460
																																										1156.78	6825
																																		1277.34				4672.5				1156.78	26617.5
																																										1156.78	2730
																																		939.266				1995				1156.84	2275.03
																																										1160.39	10132.5
																																		1545.8				14227.5				1161.75	1645.04
																																										1164.62	12460
																																		287.712				5092.5				1165.97	10640
																																										1171.69	14840
																																		318.466				7140				1175.47	7490.07
																																										1175.91	2590.04
																																		1491.77				2992.5				1179.17	1855.04
																																										1181.33	4042.5
																																		1498.66				6720				1181.33	4042.5
																																										1186.41	1399.96
																																		1278.12				8295				1186.43	3919.96
																																										1186.44	9240
																																		1069.36				7192.5				1186.44	6720
																																										1186.46	3920.07
																																		431.83				5197.5				1191.65	2625
																																										1194.26	7140
																																		243.567				3937.5				1194.31	1785
																																										1194.31	1785
																																		340.229				2047.5				1195.31	6300
																																										1195.71	2257.5
																																		303.157				18637.5				1197.03	7909.97
																																										1199.4	2169.93
																																		120.056				2677.5				1203.28	4165.03
																																										1203.89	4830
																																		661.017				5460				1203.89	2415
																																										1205.58	8820
																																		1128.89				8925				1205.59	7350
																																										1205.89	26040
																																		309.506				840				1207.63	1995
																																										1209.61	2283.75
																																		1288.72				4410				1210.79	9572.53
																																										1211.17	3430.03
																																		1522.98				9345				1214.96	3727.5
																																										1215.4	7840.03
																																		1584.23				20002.5				1216.09	2869.96
																																										1216.1	8610
																																		696.389				1890				1218.63	4410
																																										1221.05	6483.75
																																		368.066				9555				1223.52	2310
																																										1223.52	1732.5
																																		208.07				4935				1223.52	2887.5
																																										1223.52	5197.5
																																		656.061				4567.5				1225.79	7087.5
																																										1228.81	6090
																																		294.429				2362.5				1229.25	14070
																																										1231.04	25760.1
																																		858.051				2835				1232.17	2520
																																										1234.42	9904.97
																																		1454.72				15277.5				1234.81	4759.97
																																										1235.14	4882.5
																																		1610.17				7980				1235.88	3937.5
																																										1237.95	2239.97
																																		1255.3				8295				1240.08	3438.75
																																										1242.06	4690.03
																																		1486.95				13335				1242.85	8163.75
																																										1244.54	7245
																																		982.521				5565				1245.76	1470
																																										1247.51	7507.5
																																		1387.37				15225				1248.67	3045
																																										1250	3097.5
																																		954.94				4620				1251.32	4725
																																										1251.32	2362.5
																																		1285.31				1365				1255.3	8295
																																										1256.16	1680
																																		1957.63				2310				1257.37	6825
																																										1259.68	8224.97
																																		538.412				8767.5				1260.58	5949.93
																																										1263.56	3727.5
																																		1490.47				14070				1264.34	15715
																																										1265.54	6720
																																		1478.42				16747.5				1265.54	13440
																																										1266.3	7770
																																		764.698				5775				1267.36	3290.07
																																										1268.04	3990
																																		1099.7				6877.5				1268.57	2345.07
																																										1269.86	7192.5
																																		1557.2				8085				1270.37	15190
																																										1271.19	6300
																																		963.983				7507.5				1273.12	13020
																																										1273.96	2205
																																		335.785				2100				1274.05	8820
																																										1274.95	13991.2
																																		290.326				4042.5				1275.42	4515
																																										1276.7	9240
																																		229.199				1785				1276.71	3465
																																										1277.34	4672.5
																																		903.313				3517.5				1278.12	8295
																																										1280.82	4987.5
																																		1081.04				9992.53				1281.41	5040
																										0																1285.31	4095
																																		1483.06				22400.1				1285.31	1365
																																										1285.31	6825
																																		1053.72				3150				1285.31	4095
																																										1287.12	2835
																																		338.981				5599.97				1288.4	7297.5
																																										1288.47	12670
																																		408.343				9379.97				1288.72	4410
																																										1290.26	4059.93
																																		860.199				2030.07				1292.37	3202.5
																																										1295.53	3465
																																		1726.56				18200				1295.72	8715
																																										1295.72	4357.5
																																		1763.52				15260.1				1296.08	9379.97
																																										1296.74	8365.03
																																		1890.93				9520.03				1298.67	11340
																																										1298.67	11340
																																		963.983				2730				1299.33	11550
																																										1301.77	2764.96
																																		1476.29				5110.03				1304.41	6772.5
																																										1305.73	3543.75
																																		496.553				8749.97				1306.59	6090
																																										1306.94	2467.5
																																		1658.32				25830				1308.94	3552.46
																																										1309.1	5355
																																		616.013				2520				1309.32	5407.5
																																										1313.56	9765
																																		1211.17				3430.03				1314.82	5197.5
																																										1316.17	2484.93
																																		995.768				6580.03				1317.6	2695.04
																																										1317.87	8190
																																		677.05				2449.97				1318.51	5704.97
																																										1319.4	4515
																																		1197.03				7909.97				1319.4	9030
																																										1319.91	6229.97
																																		592.722				27790				1323.89	3202.5
																																										1324.61	4585.03
																																		1597.13				9799.97				1324.86	7035
																																										1328.39	10972.5
																																		322.186				1470				1331.94	8382.47
																																										1334.61	1995
																																		482.01				1820.07				1334.67	3885
																																										1334.73	9030
																																		1064.62				9379.97				1334.75	3307.5
																																										1334.75	3543.75
																																		1129.42				4620				1334.75	6615
																																										1334.75	1890
																																		1319.91				6229.97				1334.75	1890
																																										1334.76	10185
																																		928.539				3360				1334.79	3570
																																										1334.94	1470
																																		881.737				7630.03				1338.68	11900.1
																																										1339.31	10325
																																		984.213				5110.03				1342.02	12879.9
																																										1343.29	10990
																																		1268.04				3990				1344.85	4655.07
																																										1344.91	4654.97
																																		1156.78				5460				1347.83	5407.5
																																										1349.1	4935
																																		1046.37				26670				1350.09	4620
																																										1352.83	19635
																																		815.641				1539.93				1353.28	15330
																																										1354.99	9380.07
																																		738.148				10220				1355.62	13650
																																										1355.91	2239.96
																																		1454.98				8470.03				1355.93	8959.97
																																										1356.43	4375.03
																																		1638.56				10570				1356.99	3202.5
																																										1357.78	12390
																																		936.307				9870				1358.14	4060.04
																																										1359.48	3850.04
																																		380.647				10779.9				1360.55	7385.07
																																										1363.14	3780
																																		1970.29				8679.93				1363.76	7402.5
																																										1364.41	4830
																																		917.652				4620				1365.96	6124.97
																																										1368.55	8505
																																		1512.77				4760.07				1369.01	5600.07
																																										1373.57	2485.04
																																		553.667				3919.96				1373.87	19670
																																										1375.19	7140
																																		661.033				3640.04				1375.25	4759.97
																																										1377.12	3412.5
																																		1006.62				12669.9				1378.12	8890.03
																																										1378.36	8295
																																		1440.67				9519.93				1379.12	2169.93
																																										1381.53	4129.97
																																		210.919				4479.93				1381.57	4130.07
																																										1381.58	6195
																																		926.925				1750.03				1382.42	9135
																																										1384.18	2940
																																		1060.9				4339.97				1384.18	2940
																																										1384.21	3920.07
																																		938.366				8120.07				1387.09	2782.5
																																										1387.37	15225
																																		1604.38				8329.97				1388.48	6335.07
																																										1389	6720
																																		595.409				6370.03				1389	10080
																																										1390.36	2625
																																		335.398				10290				1391.09	8645.07
																																										1391.37	4515
																																		1576.3				8680.03				1392.78	7560
																																										1393.3	8329.97
																																		815.663				3849.93				1395.24	13719.9
																																										1395.8	5599.97
																																		504.373				17220				1398.31	4620
																																										1400.19	3744.93
																																		1393.3				8329.97				1404.79	14035
																																										1405.93	4147.5
																																		1132.53				7840.03				1406.02	2765.07
																																										1406.15	8959.97
																																		699.153				2310				1406.39	3429.93
																																										1408.9	7980
																																		348.944				2799.93				1408.9	3990
																																										1408.9	9310.03
																																		2002.12				3780				1408.91	5320.03
																																										1412.59	8890.03
																																		1153.49				4900.03				1413.3	3780
																																										1415.19	9240
																																		1164.62				12460				1417.14	4515
																																										1417.8	6273.75
																																		444.915				20860				1421.56	6877.5
																																										1423.73	5880
																																		949.138				2239.96				1423.73	3360
																																										1423.8	5600.07
																																		1549.47				7069.97				1425.77	9870
																																										1426	8749.97
																																		1584.96				3990				1436.98	8364.93
																																										1439.05	7245
																																		889.87				4760.07				1440.67	9519.93
																																										1440.67	4759.97
																																		2068.91				6510				1442.44	10779.9
																																										1442.97	3150
																																		1186.46				3920.07				1444.78	7927.5
																																										1445.97	4095
																																		1342.02				12879.9				1447.05	8793.75
																																										1448.83	6667.5
																																		1592.4				4759.97				1450.75	2625
																																										1450.81	3937.5
																																		925.47				3640.04				1451.07	7419.93
																																										1452.52	5827.5
																																		427.964				7069.97				1454.26	15330
																																										1454.72	15277.5
																																		962.76				9240				1454.98	8470.03
																																										1456.09	3780
																																		780.873				6020.07				1456.09	9450
																																										1456.09	2835
																																		1354.99				9380.07				1461.86	2415
																																										1465.54	3920.07
																																		1977.39				5599.97				1465.6	2940
																																										1467.28	10850
																																		1525.4				6720				1471.09	5381.25
																																										1471.38	1504.96
																																		383.55				3499.96				1472.01	16327.5
																																										1472.45	4864.97
																																		1008.9				11270				1472.48	4865.07
																																										1473.72	3709.96
																																		1540.03				6300				1473.78	5565
																																										1476.29	5110.03
																																		941.194				3850.03				1476.36	2554.96
																																										1478.42	16747.5
																																		1373.87				19670				1481.67	24710.1
																																										1483.01	2799.93
																																		874.504				3990				1483.04	7699.97
																																										1483.05	9799.97
																																		172.354				6019.97				1483.06	22400.1
																																										1485.7	13089.9
																																		1264.34				15715				1486.95	13335
																																										1489.36	16520
																																		309.362				9904.97				1490.44	9379.97
																																										1490.47	14070
																																		1406.02				2765.07				1491.04	8679.93
																																										1491.77	2992.5
																																		1339.31				10325				1491.79	9975
																																										1496.57	6475.03
																																		1186.44				9240				1497.52	14490
																																										1498.07	27930
																																		1737.3				5740.03				1498.66	6720
																																										1499.51	3184.97
																																		1651.95				6562.5				1503.47	3430.04
																																										1506.02	1540.04
																																		953.39				6300				1507.77	12810
																																										1508.38	9729.93
																																		1899.43				15540				1508.97	2730
																																										1512.71	6247.5
																																		1491.04				8679.93				1512.71	1785
																																										1512.77	4760.07
																																		167.531				4270.03				1513.99	3990
																																										1514.42	9292.5
																																		502.065				8610				1516.01	4830
																																										1516.76	5906.25
																																		365.736				6790.03				1517.11	7279.97
																																										1518.1	2029.96
																																		457.627				15120				1518.1	2029.96
																																										1520.13	2152.5
																																		1149.33				2169.93				1521.02	5145
																																										1521.32	5565
																																		1581.9				4479.93				1522.94	3115.04
																																										1522.98	9345
																																		1194.26				7140				1522.98	9345
																																										1523.5	5932.5
																																		689.647				2170.03				1525.4	6720
																																										1529.46	1924.96
																																		1623.55				14560				1531.42	8312.53
																																										1534.19	10500
																																		232.574				1610.07				1534.64	12495
																																										1534.96	5433.75
																																		912.121				2870.07				1536.44	13597.5
																																										1540.03	6300
																																		1408.91				5320.03				1544.61	9660
																																										1545.5	6930
																																		1274.05				8820				1545.8	14227.5
																																										1546.59	2554.96
																																		241.525				3990				1547.57	11200
																																										1549.47	7069.97
																																		695.498				19040				1549.49	7070.07
																																										1550.66	12442.5
																																		549.966				12460				1553.14	13440
																																										1557.16	1715.07
																																		350.804				2870.07				1557.16	5389.97
																																										1557.2	8085
																																		1653.41				19250				1557.2	2205
																																										1559.58	11655
																																		1186.43				3919.96				1562.36	10570
																																										1562.92	9590.07
																																		1273.12				13020				1566.35	13492.5
																																										1567.12	8260.03
																																		1440.67				4759.97				1567.19	8260.03
																																										1567.82	2590.04
																																		1508.38				9729.93				1569.12	20737.5
																																										1570.69	8155.03
																																		567.616				2589.93				1571.07	7910.07
																																										1574.27	3220.03
																																		1215.4				7840.03				1574.32	4830
																																										1574.51	1610.07
																																		1481.67				24710.1				1575.74	8925
																																										1576.3	8680.03
																																		1485.7				13089.9				1578.75	3849.93
																																										1581.9	4479.93
																																		1355.62				13650				1584.23	20002.5
																																										1584.96	3990
																																		951.158				4339.97				1586.58	4961.25
																																										1590.57	7507.5
																																		143.944				3850.04				1591.37	3255
																																										1592.27	4759.97
																																		930.277				4830				1592.4	4759.97
																																										1592.8	18795
																																		1260.58				5949.93				1597.13	9799.97
																																										1597.65	6221.25
																																		1028.4				9870				1600.23	7804.97
																																										1600.37	12652.5
																																		1823.17				26390.1				1601.69	1890
																																										1604.38	8329.97
																																		340.513				14840				1606.66	2275.04
																																										1610.17	7980
																																		296.61				7140				1615.27	4129.97
																																										1617.5	20422.5
																																		1223.52				2310				1618.97	4584.93
																																										1620.99	1785
																																		751.774				3430.03				1622.11	6125.07
																																										1623.55	14560
																																		1574.27				3220.03				1624.91	4410
																																										1625.3	4698.75
																																		635.593				2100				1626.67	4095
																																										1627.89	10885
																																		910.033				3150				1631.36	2310
																																										1631.36	1732.5
																																		1149.33				2169.93				1631.36	2310
																																										1635.74	4374.93
																																		236.352				2379.93				1638.56	10570
																																										1639.26	4900.03
																																		1087.56				10779.9				1642.18	7105.03
																																										1643.38	21525
																																		899.493				6510				1651.95	6562.5
																																										1653.41	19250
																																		993.322				6720				1654.49	4165.03
																																										1654.78	7420.03
																																		729.16				4129.97				1658.32	25830
																																										1663.6	9030
																																		246.295				4340.07				1664.33	3535.04
																																										1666.61	23992.5
																																		1056.67				3990				1668.38	4200
																																										1668.43	3150
																																		1381.53				4129.97				1669.65	3316.21
																																										1670.38	11235
																																		1242.06				4690.03				1673.5	11585
																																										1674.98	3360
																																		143.938				1539.93				1679.17	16380
																																										1684.32	11130
																																		735.074				5320.03				1685.37	15645
																																										1686.57	5704.97
																																		1290.26				4059.93				1687.63	7699.97
																																										1688.38	10359.9
																																		1231.04				25760.1				1690.68	1995
																																										1690.68	10972.5
																																		1106.58				13580				1693.55	6195
																																										1694.23	3465
																																		515.165				13860				1694.94	2800.04
																																										1695.94	24815
																																		913.712				21420				1698.09	3005.62
																																										1711.55	13195
																																		1281.41				5040				1713.12	2695.03
																																										1715.27	15382.5
																																		365.681				4200				1719.05	5949.93
																																										1720.34	3045
																																		1129.49				2310				1722.62	23782.5
																																										1726.56	18200
																																		1334.79				3570				1726.68	5704.97
																																										1730.23	14700
																																		600.639				7560				1735.17	8190
																																										1737.3	5740.03
																																		572.054				2520				1741.53	3596.25
																																										1745.44	8032.5
																																		109.821				2730				1745.57	3570
																																										1747.41	9484.97
																																		724.587				3990				1750.69	12670
																																										1751.85	4961.25
																																		758.553				7279.97				1751.88	8820
																																										1752.7	6825
																																										1754.94	3727.5
																																										1762.46	3604.96
																																										1762.77	8216.25
																																										1763.52	15260.1
																																										1765.48	2222.43
																																										1766.98	9730.03
																																										1770.72	6964.97
																																										1772.02	16170
																																										1779.66	13020
																																										1779.66	7560
																																										1795	3071.25
																																										1801.91	2126.25
																																										1803.02	5389.97
																																										1804.38	3832.5
																																										1805.73	2415
																																										1805.83	10867.5
																																										1807.44	11375
																																										1808.78	8680.03
																																										1813.26	15120
																																										1819.37	8015.07
																																										1823.17	26390.1
																																										1827.79	5319.93
																																										1829.1	1942.5
																																										1832	3675
																																										1835.39	2310
																																										1841.64	17675
																																										1846.47	5810.07
																																										1848.11	2835
																																										1848.11	5670
																																										1850.85	10920
																																										1863.71	5424.93
																																										1866.97	15715
																																										1868.64	2205
																																										1874.04	7297.5
																																										1881.45	5179.97
																																										1890.68	2380.04
																																										1890.93	9520.03
																																										1899.43	15540
																																										1903.52	11830
																																										1910.52	3832.5
																																										1910.52	3832.5
																																										1915.58	5424.93
																																										1920.31	2870.07
																																										1931.03	7595.07
																																										1934.56	3499.96
																																										1944.86	5355
																																										1950.78	5985
																																										1957.49	3850.04
																																										1957.63	2310
																																										1957.87	1540.04
																																										1963.71	8960.07
																																										1970.29	8679.93
																																										1977.39	5599.97
																																										1977.4	4200
																																										1977.4	2100
																																										1979.29	12144.9
																																										1982.01	3430.04
																																										1987.3	4690.03
																																										1991.53	4935
																																										2002.05	9135
																																										2002.12	3780
																																										2002.12	2835
																																										2010.36	12810
																																										2016.98	2380.04
																																										2017.69	6825
																																										2021.13	5565
																																										2029.83	5109.93
																																										2055.82	7035
																																										2060.66	2310
																																										2060.82	3080.07
																																										2068.91	6510
																																										2076.27	2940
																																										2084.7	11480.1
																																										2085.54	7875
																																										2140.45	6229.97
																																										2142.18	3412.5
																																										2146.14	5740.03
																																										2150.5	2030.07
																																										2165.25	7665
																																										2172.13	2905.03
																																										2175.14	2310
																																										2177.74	4882.5
																																										2192.8	3622.5
																																										2194.27	15190
																																										2215.85	6667.5
																																										2224.58	2100
																																										2247	3534.93
																																										2257.07	7279.97
																																										2258.97	2310
																																										2298.72	8408.72
																																										2351.69	3885
																																										2378.32	10290
																																										2379.33	12915
																																										2391.42	2257.5
																																										2407.58	3219.93
																																										2415.25	1995
																																										2419.38	6090
																																										2465.55	4654.97
																																										2498.24	5109.93
																																										2707.3	12565
																																										2838.94	4689.93
																																										2847.83	2240.07
																																										3177.97	2625
																																										3633.4	1714.96

## Sheet: Figure 6B, C
Replicate	Condition	Image	Mitochondrial.Spread	ROI channel	Mitochondrial channel	roiID	ROI Area	ROI Area[microns^2]	ROI Mean GFP	ROI Mean Mask	ROI Mean Hoechst	ROI Mean MitoTracker	Mitochondrial Area	Mitochondrial Count	Mitochondrial Entropy	Mitochondrial Mean Intensity	Mitochondrial Mean Distance	Intensity at Distance 0 microns	Intensity at Distance 3 microns	Intensity at Distance 7 microns	Intensity at Distance 10 microns	Intensity at Distance 13 microns	Intensity at Distance 17 microns	Intensity at Distance 20 microns	Intensity at Distance 23 microns	Intensity at Distance 27 microns	Intensity at Distance 30 microns			Tukey's multiple comparisons test
R1	Blank	Hela_BICD2N-MTS_siLis1_blank_serie_0001.tif	9.293	Hoechst	MitoTracker	6	23717	2505.11	32.726	405.777	791.263	303.473	1752	16	7.325	1530.4	3.051	493.896	350.426	381.007	220.05	70.754	0	0	0	0	0			Conditions	Mean Diff.	lwr	upr	p adj
R1	Blank	Hela_BICD2N-MTS_siLis1_blank_serie_0001.tif	7.028	Hoechst	MitoTracker	7	15953	1685.04	36.013	492.607	1282.76	368.217	1011	11	6.826	2196.63	0.063	884.988	302.852	19.05	0	0	0	0	0	0	0			GCN4-WD40-SNAP vs Blank	-0.1065	-0.788841	0.575841	0.999683	ns
R1	Blank	Hela_BICD2N-MTS_siLis1_blank_serie_0001.tif	2.819	Hoechst	MitoTracker	8	6304	665.86	47.905	571.823	1854.86	410.414	409	2	5.956	2356.47	1.571	424.911	52.593	0	0	0	0	0	0	0	0			LIS1-SNAP vs Blank	-1.17866	-1.861	-0.496322	0.000276132	***
R1	Blank	Hela_BICD2N-MTS_siLis1_blank_serie_0001.tif	4.742	Hoechst	MitoTracker	9	23053	2434.97	35.661	468.552	985.309	315.197	731	4	6.525	3014.8	1.09	717.921	228.83	67.145	0	0	0	0	0	0	0			WD40-SNAP vs Blank	0.171705	-0.510636	0.854046	0.991319	ns
R1	Blank	Hela_BICD2N-MTS_siLis1_blank_serie_0001.tif	3.027	Hoechst	MitoTracker	10	13900	1468.19	43.847	566.379	1780.58	458.783	458	2	6.071	3440	-1.259	433.348	74.516	0	0	0	0	0	0	0	0			LIS1-SNAP vs GCN4-WD40-SNAP	-1.07216	-1.7545	-0.389822	0.000830224	***
R1	Blank	Hela_BICD2N-MTS_siLis1_blank_serie_0001.tif	6.703	Hoechst	MitoTracker	11	17902	1890.9	37.377	526.132	1427.61	418.422	968	5	6.765	2645.85	1.794	981.763	175.821	54.656	2.729	0	0	0	0	0	0			WD40-SNAP vs GCN4-WD40-SNAP	0.278205	-0.404136	0.960546	0.872489	ns
R1	Blank	Hela_BICD2N-MTS_siLis1_blank_serie_0001.tif	1.54	Hoechst	MitoTracker	12	11493	1213.95	41.92	423.393	1175.86	323.355	135	1	4.902	1792.91	-2.105	65.367	0	0	0	0	0	0	0	0	0			WD40-SNAP vs LIS1-SNAP	1.35037	0.668026	2.03271	4.99825e-05	***
R1	Blank	Hela_BICD2N-MTS_siLis1_blank_serie_0001.tif	7.604	Hoechst	MitoTracker	13	22836	2412.05	29.915	390.612	828.728	254.22	1389	9	7.125	1488.77	1.811	703.963	395.68	36.88	0	0	0	0	0	0	0
R1	Blank	Hela_BICD2N-MTS_siLis1_blank_serie_0001.tif	5.411	Hoechst	MitoTracker	14	30986	3272.9	35.101	433.092	870.596	272.355	861	6	6.634	2421.81	-2.125	542.336	13.014	0	0	0	0	0	0	0	0
R1	Blank	Hela_BICD2N-MTS_siLis1_blank_serie_0001.tif	5.437	Hoechst	MitoTracker	15	22836	2412.05	35.289	431.105	889.194	287.826	807	4	6.619	2490.94	-0.006	722.968	98.517	0.292	0	0	0	0	0	0	0
R1	Blank	Hela_BICD2N-MTS_siLis1_blank_serie_0001.tif	2.498	Hoechst	MitoTracker	16	7470	789.019	41.474	534.991	1632.63	432.687	278	1	5.603	2293.54	-5.116	0	0	0	0	0	0	0	0	0	0
R1	Blank	Hela_BICD2N-MTS_siLis1_blank_serie_0001.tif	3.146	Hoechst	MitoTracker	17	5479	578.719	58.934	630.366	2170.18	431.07	411	2	5.956	2184.52	0.589	401.224	79.21	0	0	0	0	0	0	0	0
R1	Blank	Hela_BICD2N-MTS_siLis1_blank_serie_0001.tif	1.496	Hoechst	MitoTracker	18	20307	2144.93	40.46	517.831	1122.37	379.208	107	1	4.672	2651.87	-3.11	28.022	0	0	0	0	0	0	0	0	0
R1	Blank	Hela_BICD2N-MTS_siLis1_blank_serie_0001.tif	7.028	Hoechst	MitoTracker	19	13171	1391.19	53.887	539.991	1547.46	450.619	1207	5	7.058	1970.09	-1.345	821.385	0	0	0	0	0	0	0	0	0
R1	Blank	Hela_BICD2N-MTS_siLis1_blank_serie_0001.tif	4.526	Hoechst	MitoTracker	20	6942	733.249	46.525	585.528	2051.58	539.107	664	4	6.421	2230.54	3.015	441.282	387.196	163.367	0	0	0	0	0	0	0
R1	Blank	Hela_BICD2N-MTS_siLis1_blank_serie_0001.tif	2.492	Hoechst	MitoTracker	21	30146	3184.17	28.879	352.418	663.143	241.935	216	3	5.347	2659.96	-2.496	47.579	0	0	0	0	0	0	0	0	0
R1	Blank	Hela_BICD2N-MTS_siLis1_blank_serie_0001.tif	1.994	Hoechst	MitoTracker	22	7763	819.967	31.536	540.38	1533.86	313.481	139	2	4.929	1603.71	-3.834	0	0	0	0	0	0	0	0	0	0
R1	Blank	Hela_BICD2N-MTS_siLis1_blank_serie_0001.tif	6.169	Hoechst	MitoTracker	23	13594	1435.87	31.65	500.992	1232.2	368.006	792	8	6.611	1754.2	-0.135	247.753	43.215	51.698	3.072	0	0	0	0	0	0
R1	Blank	Hela_BICD2N-MTS_siLis1_blank_serie_0001.tif	3.559	Hoechst	MitoTracker	24	16484	1741.12	44.542	477.405	1195.71	336.65	557	3	6.246	2919.47	-4.257	387.58	3.002	0	0	0	0	0	0	0	0
R1	Blank	Hela_BICD2N-MTS_siLis1_blank_serie_0001.tif	6.596	Hoechst	MitoTracker	25	9599	1013.89	38.373	511.341	1624.59	439.213	1072	6	6.886	1590.91	-0.749	713.31	84.989	0	0	0	0	0	0	0	0
R1	Blank	Hela_BICD2N-MTS_siLis1_blank_serie_0001.tif	5.161	Hoechst	MitoTracker	26	12921	1364.78	52.675	619.845	1845.56	485.246	892	6	6.711	2719.88	-0.848	477.564	223.266	8.997	0	0	0	0	0	0	0
R1	Blank	Hela_BICD2N-MTS_siLis1_blank_serie_0001.tif	3.468	Hoechst	MitoTracker	27	18748	1980.26	42.253	479.617	1154.01	332.131	543	2	6.216	3479.51	-0.925	845.683	156.912	0	0	0	0	0	0	0	0
R1	Blank	Hela_BICD2N-MTS_siLis1_blank_serie_0001.tif	4.822	Hoechst	MitoTracker	28	9524	1005.97	51.391	594.648	1699.35	509.138	756	4	6.558	2820.97	1.712	716.437	440.258	35.634	0	0	0	0	0	0	0
R1	Blank	Hela_BICD2N-MTS_siLis1_blank_serie_0001.tif	4.723	Hoechst	MitoTracker	29	21780	2300.51	38.87	496.697	1305.3	335.392	696	9	6.424	3226.41	-1.841	793.561	43.808	0	0	0	0	0	0	0	0
R1	Blank	Hela_BICD2N-MTS_siLis1_blank_serie_0001.tif	6.72	Hoechst	MitoTracker	30	26329	2781	38.434	442.072	908.522	299.99	1126	6	6.893	2878.74	3.189	998.214	569.839	104.219	13.789	0	0	0	0	0	0
R1	Blank	Hela_BICD2N-MTS_siLis1_blank_serie_0001.tif	8.612	Hoechst	MitoTracker	31	17434	1841.47	32.395	462.198	1050.17	337.879	1245	10	6.987	1928.59	0.02	866.363	189.5	140.982	1.56	0	0	0	0	0	0
R1	Blank	Hela_BICD2N-MTS_siLis1_blank_serie_0001.tif	4.743	Hoechst	MitoTracker	32	12317	1300.98	42.342	496.545	1297.58	361.708	793	5	6.59	2181.7	-1.803	427.333	81.145	3.283	0	0	0	0	0	0	0
R1	Blank	Hela_BICD2N-MTS_siLis1_blank_serie_0001.tif	8.504	Hoechst	MitoTracker	33	27810	2937.43	30.65	421.431	962.263	302.577	1202	11	6.965	2302.59	0.109	862.344	369.859	148.919	0.979	0	0	0	0	0	0
R1	Blank	Hela_BICD2N-MTS_siLis1_blank_serie_0001.tif	4.602	Hoechst	MitoTracker	34	18343	1937.48	45.089	482.298	1112.13	341.693	578	3	6.323	2572.25	-0.367	675.278	15.836	0	0	0	0	0	0	0	0
R1	Blank	Hela_BICD2N-MTS_siLis1_blank_serie_0001.tif	4.153	Hoechst	MitoTracker	35	15331	1619.34	45.161	466.405	1108.12	332.871	666	3	6.445	2935.02	-1.065	1004.13	13.935	0	0	0	0	0	0	0	0
R1	Blank	Hela_BICD2N-MTS_siLis1_blank_serie_0001.tif	4.541	Hoechst	MitoTracker	36	23099	2439.83	35.266	450.102	955.743	274.616	706	6	6.473	2452.3	-2.387	342.365	2.702	0	0	0	0	0	0	0	0
R1	Blank	Hela_BICD2N-MTS_siLis1_blank_serie_0001.tif	3.725	Hoechst	MitoTracker	37	36222	3825.95	32.419	409.249	956.576	275.972	542	5	6.229	3680.92	0.458	478.124	262.298	10.355	0	0	0	0	0	0	0
R1	Blank	Hela_BICD2N-MTS_siLis1_blank_serie_0001.tif	4.557	Hoechst	MitoTracker	38	13823	1460.05	38.253	504.855	1197.76	353.244	617	5	6.364	2647.48	-0.636	749.772	134.214	0	0	0	0	0	0	0	0
R1	Blank	Hela_BICD2N-MTS_siLis1_blank_serie_0001.tif	6.776	Hoechst	MitoTracker	39	22632	2390.51	33.564	509.743	1107.53	383.359	1108	5	6.88	2848.25	0.789	921.797	468.649	2.297	0	0	0	0	0	0	0
R1	Blank	Hela_BICD2N-MTS_siLis1_blank_serie_0001.tif	3.73	Hoechst	MitoTracker	40	14641	1546.46	44.156	511.206	1691.68	402.574	576	3	6.288	3354.42	0.612	608.712	88.416	0	0	0	0	0	0	0	0
R1	Blank	Hela_BICD2N-MTS_siLis1_blank_serie_0001.tif	4.996	Hoechst	MitoTracker	41	21505	2271.47	38.324	477.776	990.676	358.991	722	6	6.507	3266.57	0.428	659.414	316.891	70.2	0	0	0	0	0	0	0
R1	Blank	Hela_BICD2N-MTS_siLis1_blank_serie_0001.tif	4.221	Hoechst	MitoTracker	42	17509	1849.39	42.32	518.908	769.072	361.519	690	6	6.424	3281.31	2.636	575.759	512.02	153.161	0	0	0	0	0	0	0
R1	Blank	Hela_BICD2N-MTS_siLis1_blank_serie_0001.tif	4.106	Hoechst	MitoTracker	43	18291	1931.99	37.867	508.405	746.56	325.076	786	4	6.525	2922.47	1.203	852.999	485.967	13.086	0	0	0	0	0	0	0
R1	Blank	Hela_BICD2N-MTS_siLis1_blank_serie_0001.tif	5.714	Hoechst	MitoTracker	44	32929	3478.13	34.265	445.178	1002.25	282.347	938	8	6.694	2895.63	0.731	901.288	340.107	35.054	0	0	0	0	0	0	0
R1	Blank	Hela_BICD2N-MTS_siLis1_blank_serie_0001.tif	3.412	Hoechst	MitoTracker	45	22718	2399.59	42.376	474.894	1060.83	310.48	527	4	6.178	3748.18	0.624	608.693	220.236	6.859	0	0	0	0	0	0	0
R1	Blank	Hela_BICD2N-MTS_siLis1_blank_serie_0001.tif	2.867	Hoechst	MitoTracker	46	10397	1098.18	31.542	446.65	1151.02	268.357	263	3	5.5	1610.03	-0.271	279.767	66.904	0	0	0	0	0	0	0	0
R1	Blank	Hela_BICD2N-MTS_siLis1_blank_serie_0001.tif	6.085	Hoechst	MitoTracker	47	23830	2517.04	34.395	429.248	925.984	290.149	1108	10	6.899	2156.71	-0.674	900.939	110.506	11.571	0	0	0	0	0	0	0
R1	Blank	Hela_BICD2N-MTS_siLis1_blank_serie_0001.tif	5.066	Hoechst	MitoTracker	48	14311	1511.6	37.027	520.88	1231.09	379.626	879	6	6.668	2482.11	0.106	805.773	129.899	3.012	0	0	0	0	0	0	0
R1	Blank	Hela_BICD2N-MTS_siLis1_blank_serie_0001.tif	1.143	Hoechst	MitoTracker	49	7863	830.529	31.731	552.274	1438.01	417.984	76	1	4.294	1289.62	-0.514	78.447	0	0	0	0	0	0	0	0	0
R1	Blank	Hela_BICD2N-MTS_siLis1_blank_serie_0001.tif	7.178	Hoechst	MitoTracker	50	13439	1419.49	36.558	509.309	1347.78	404.852	1105	8	6.917	1844.07	1.31	711.521	286.328	22.539	0	0	0	0	0	0	0
R1	Blank	Hela_BICD2N-MTS_siLis1_blank_serie_0001.tif	6.506	Hoechst	MitoTracker	51	13656	1442.41	51.247	549.895	1726.56	400.742	798	11	6.601	1909.74	-1.135	377.222	35.46	0	0	0	0	0	0	0	0
R1	Blank	Hela_BICD2N-MTS_siLis1_blank_serie_0001.tif	7.677	Hoechst	MitoTracker	52	31462	3323.17	32.736	417.597	855.03	284.372	1351	12	7.105	1899.56	0.577	602.583	261.275	69.062	22.218	0	0	0	0	0	0
R1	Blank	Hela_BICD2N-MTS_siLis1_blank_serie_0001.tif	5.913	Hoechst	MitoTracker	54	14699	1552.58	44.874	550.839	1732.2	469.496	935	7	6.768	2903.07	0.147	911.63	198.92	0.394	0	0	0	0	0	0	0
R1	Blank	Hela_BICD2N-MTS_siLis1_blank_serie_0001.tif	2.365	Hoechst	MitoTracker	55	10146	1071.67	37.162	494.961	1484.11	408.12	217	2	5.212	3324.78	0.626	447.64	83.389	0	0	0	0	0	0	0	0
R1	Blank	Hela_BICD2N-MTS_siLis1_blank_serie_0001.tif	4.117	Hoechst	MitoTracker	56	36482	3853.41	38.622	460.354	865.323	280.99	606	4	6.313	3725.43	-0.527	621.979	325.04	0.249	0	0	0	0	0	0	0
R1	Blank	Hela_BICD2N-MTS_siLis1_blank_serie_0001.tif	5.634	Hoechst	MitoTracker	57	10295	1087.41	38.44	567.395	1418.41	480.4	911	8	6.676	2234.58	-0.776	747.12	332.375	0	0	0	0	0	0	0	0
R1	Blank	Hela_BICD2N-MTS_siLis1_blank_serie_0001.tif	4.657	Hoechst	MitoTracker	58	16181	1709.12	37.563	480.152	1226.67	379.611	768	6	6.523	3240.96	1.065	746.759	406.58	16.701	0	0	0	0	0	0	0
R1	Blank	Hela_BICD2N-MTS_siLis1_blank_serie_0001.tif	6.564	Hoechst	MitoTracker	59	17337	1831.22	36.808	507.424	1193.79	384.222	1213	11	7.003	2140.6	0.253	862.184	201.459	7.318	0	0	0	0	0	0	0
R1	Blank	Hela_BICD2N-MTS_siLis1_blank_serie_0001.tif	4.185	Hoechst	MitoTracker	61	7374	778.879	45.297	536.642	1875.72	392.44	340	2	5.772	2178.43	-0.387	405.395	11.487	0	0	0	0	0	0	0	0
R1	Blank	Hela_BICD2N-MTS_siLis1_blank_serie_0001.tif	3.337	Hoechst	MitoTracker	62	20183	2131.83	46.377	535.461	1346.12	398.17	527	3	6.211	4071.34	-1.541	436.31	26.388	0	0	0	0	0	0	0	0
R1	Blank	Hela_BICD2N-MTS_siLis1_blank_serie_0001.tif	3.228	Hoechst	MitoTracker	63	8466	894.221	44.214	636.025	2261.83	527.343	441	5	6.005	3202.12	-4.828	0.915	0	0	0	0	0	0	0	0	0
R1	Blank	Hela_BICD2N-MTS_siLis1_blank_serie_0001.tif	6.152	Hoechst	MitoTracker	64	13924	1470.72	35.817	526.265	1293.69	373.952	995	9	6.808	2067.35	-1.38	821.818	57.717	0	0	0	0	0	0	0	0
R1	Blank	Hela_BICD2N-MTS_siLis1_blank_serie_0001.tif	6.007	Hoechst	MitoTracker	65	7375	778.984	43.261	611.397	1980.71	569.324	981	6	6.79	2246.26	0.355	862.871	244.958	5.758	0	0	0	0	0	0	0
R1	Blank	Hela_BICD2N-MTS_siLis1_blank_serie_0001.tif	0.461	Hoechst	MitoTracker	66	5323	562.242	32.925	705.528	1934.01	196.583	10	1	2.279	581.7	-4.608	0	0	0	0	0	0	0	0	0	0
R1	Blank	Hela_BICD2N-MTS_siLis1_blank_serie_0001.tif	5.187	Hoechst	MitoTracker	67	13672	1444.11	38.973	482.967	1242.29	386.242	938	5	6.711	2650.88	1.967	832.401	446.989	38.042	0	0	0	0	0	0	0
R1	Blank	Hela_BICD2N-MTS_siLis1_blank_serie_0001.tif	11.343	Hoechst	MitoTracker	69	21648	2286.57	35.25	451.416	1047.75	278.472	385	2	5.88	1991.28	11.056	115.122	0	0	0	0	0	0	27.307	14.692	0
R1	Blank	Hela_BICD2N-MTS_siLis1_blank_serie_0001.tif	3.348	Hoechst	MitoTracker	70	12600	1330.88	53.679	585.759	1986	514.837	533	3	6.193	4127.95	0.924	877.631	199.944	20.256	0	0	0	0	0	0	0
R1	Blank	Hela_BICD2N-MTS_siLis1_blank_serie_0001.tif	6.399	Hoechst	MitoTracker	71	19447	2054.09	37.002	462.436	1059.25	299.816	560	5	6.212	2432.22	-0.831	539.699	176.973	0	0	0	0	0	0	0	0
R1	Blank	Hela_BICD2N-MTS_siLis1_blank_serie_0001.tif	4.279	Hoechst	MitoTracker	72	18270	1929.77	35.911	488.469	1110.13	331.233	652	4	6.376	3104.61	1.525	863.66	156.423	0	0	0	0	0	0	0	0
R1	Blank	Hela_BICD2N-MTS_siLis1_blank_serie_0001.tif	5.494	Hoechst	MitoTracker	73	31287	3304.69	35.98	439.816	905.763	274.991	846	8	6.591	2918.4	1.901	829.098	389.694	14.655	0	0	0	0	0	0	0
R1	Blank	Hela_BICD2N-MTS_siLis1_blank_serie_0001.tif	9.88	Hoechst	MitoTracker	74	24402	2577.46	38.716	556.055	1208.29	312.627	1825	12	7.395	1638.18	0.44	815.673	205.717	43.314	0	0	0	0	0	0	0
R1	Blank	Hela_BICD2N-MTS_siLis1_blank_serie_0001.tif	4.83	Hoechst	MitoTracker	75	12980	1371.01	42.012	499.609	1275.28	381.278	676	6	6.444	2538.19	-0.664	711.13	83.766	0	0	0	0	0	0	0	0
R1	Blank	Hela_BICD2N-MTS_siLis1_blank_serie_0001.tif	7.371	Hoechst	MitoTracker	76	19451	2054.51	33.62	478.355	1053.58	337.077	1338	12	7.099	1623.93	0.905	384.024	196.238	80.16	8.638	0	0	0	0	0	0
R1	Blank	Hela_BICD2N-MTS_siLis1_blank_serie_0001.tif	7.764	Hoechst	MitoTracker	77	16683	1762.14	36.934	513.741	895.41	367.492	1277	8	7.017	1847.44	2.901	677.836	410.355	63.32	2.155	0	0	0	0	0	0
R1	Blank	Hela_BICD2N-MTS_siLis1_blank_serie_0001.tif	8.372	Hoechst	MitoTracker	78	20114	2124.54	44.893	533.947	1177.14	432.22	896	7	6.732	2683.77	10.142	512.284	282.216	0	65.293	152.899	85.414	1.386	0	0	0
R1	Blank	Hela_BICD2N-MTS_siLis1_blank_serie_0001.tif	5.871	Hoechst	MitoTracker	79	29221	3086.47	34.398	451.058	920.031	263.889	981	11	6.753	2345.7	-1.099	664.589	39.171	2.113	0	0	0	0	0	0	0
R1	Blank	Hela_BICD2N-MTS_siLis1_blank_serie_0001.tif	4.456	Hoechst	MitoTracker	80	13095	1383.16	46.152	552.08	1306.68	428.798	825	6	6.543	2896.07	-1.692	859.048	78.439	0	0	0	0	0	0	0	0
R1	Blank	Hela_BICD2N-MTS_siLis1_blank_serie_0001.tif	3.228	Hoechst	MitoTracker	81	13168	1390.87	36.036	461.413	1275.45	331.056	413	2	5.995	2251.58	-1.708	298.522	1.197	0	0	0	0	0	0	0	0
R1	Blank	Hela_BICD2N-MTS_siLis1_blank_serie_0001.tif	3.341	Hoechst	MitoTracker	82	23207	2451.24	38.141	442.975	916.177	262.657	551	2	6.202	3455.34	-0.997	790.18	47.795	0	0	0	0	0	0	0	0
R1	Blank	Hela_BICD2N-MTS_siLis1_blank_serie_0001.tif	6.154	Hoechst	MitoTracker	83	18540	1958.29	44.999	518.311	1230.37	374.698	849	3	6.628	2734.61	0.613	826.162	264.019	0.945	0	0	0	0	0	0	0
R1	Blank	Hela_BICD2N-MTS_siLis1_blank_serie_0001.tif	6.649	Hoechst	MitoTracker	84	15795	1668.35	32.232	516.967	1505.49	437.637	1071	10	6.908	2158.54	3.956	336.129	295.493	158.143	79.489	45.163	0	0	0	0	0
R1	Blank	Hela_BICD2N-MTS_siLis1_blank_serie_0001.tif	3.483	Hoechst	MitoTracker	86	11008	1162.72	41.926	626.63	2012.84	483.694	310	6	5.692	2867.21	-3.897	94.29	0	0	0	0	0	0	0	0	0
R1	Blank	Hela_BICD2N-MTS_siLis1_blank_serie_0001.tif	5.098	Hoechst	MitoTracker	87	8167	862.639	32.072	509.159	1694.62	456.573	226	5	5.406	1918.34	-1.26	255.726	0	0	0	0	0	0	0	0	0
R1	Blank	Hela_BICD2N-MTS_siLis1_blank_serie_0001.tif	5.381	Hoechst	MitoTracker	88	16470	1739.64	36.949	543.946	1404.5	417.901	440	9	5.962	2580.33	-1.352	368.138	68.303	1.792	0	0	0	0	0	0	0
R1	Blank	Hela_BICD2N-MTS_siLis1_blank_serie_0001.tif	6.289	Hoechst	MitoTracker	89	14205	1500.4	38.333	502.733	1289.02	332.138	999	8	6.814	1779.74	0.885	608.229	253.954	37.345	34.678	0	0	0	0	0	0
R1	Blank	Hela_BICD2N-MTS_siLis1_blank_serie_0001.tif	4.014	Hoechst	MitoTracker	90	6267	661.952	60.632	600.624	2036.1	464.144	457	2	6.015	2400.63	-1.991	353.867	1.011	0	0	0	0	0	0	0	0
R1	Blank	Hela_BICD2N-MTS_siLis1_blank_serie_0001.tif	4.729	Hoechst	MitoTracker	91	9892	1044.84	42.333	534.593	1563.23	428.871	617	6	6.334	2307.84	0.78	491.459	262.92	30.162	0	0	0	0	0	0	0
R1	Blank	Hela_BICD2N-MTS_siLis1_blank_serie_0001.tif	4.709	Hoechst	MitoTracker	93	3550	374.969	108.117	774.442	3114.36	573.532	518	3	6.175	1914.81	-0.624	466.218	14.71	0	0	0	0	0	0	0	0
R1	Blank	Hela_BICD2N-MTS_siLis1_blank_serie_0001.tif	5.143	Hoechst	MitoTracker	94	17110	1807.24	45.006	518.853	1596.49	374.227	488	6	6.125	2990.44	-0.663	406.855	1	0	0	0	0	0	0	0	0
R1	Blank	Hela_BICD2N-MTS_siLis1_blank_serie_0001.tif	8.983	Hoechst	MitoTracker	95	13959	1474.42	40.5	521.201	1475.78	400.623	1377	11	7.088	1825.11	3.228	772.955	257.833	109.415	41.1	0	0	0	0	0	0
R1	Blank	Hela_BICD2N-MTS_siLis1_blank_serie_0001.tif	4.849	Hoechst	MitoTracker	96	7566	799.159	55.436	571.948	1809.86	424.05	611	3	6.318	2334.07	1.338	617.925	192.052	0	0	0	0	0	0	0	0
R1	Blank	Hela_BICD2N-MTS_siLis1_blank_serie_0001.tif	6.433	Hoechst	MitoTracker	97	16824	1777.04	48.772	552.825	1658.08	393.891	994	6	6.842	1969.1	-1.057	526.689	72.391	0	0	0	0	0	0	0	0
R1	Blank	Hela_BICD2N-MTS_siLis1_blank_serie_0001.tif	4.299	Hoechst	MitoTracker	98	18606	1965.26	35.934	471.019	1191.39	368.901	481	8	6.081	2791.33	0.252	473.903	109.503	3.769	0	0	0	0	0	0	0
R1	Blank	Hela_BICD2N-MTS_siLis1_blank_serie_0001.tif	3.556	Hoechst	MitoTracker	99	17205	1817.28	39.623	508.476	1163.13	321.11	496	7	6.115	3092.79	-2.48	345.249	1.895	0	0	0	0	0	0	0	0
R1	Blank	Hela_BICD2N-MTS_siLis1_blank_serie_0001.tif	4.565	Hoechst	MitoTracker	100	10023	1058.68	46.249	563.496	1656.26	482.205	532	5	6.192	2744.34	2.239	506.956	232.827	56.54	0	0	0	0	0	0	0
R1	Blank	Hela_BICD2N-MTS_siLis1_blank_serie_0001.tif	4.987	Hoechst	MitoTracker	101	21572	2278.54	48.589	557.369	1509.91	386.958	725	5	6.443	3539.3	-0.991	629.304	34.919	0	0	0	0	0	0	0	0
R1	Blank	Hela_BICD2N-MTS_siLis1_blank_serie_0001.tif	4.912	Hoechst	MitoTracker	102	10363	1094.59	46.757	560.609	1636.24	448.086	810	6	6.611	2554.38	1.215	674.203	345.702	90.225	0	0	0	0	0	0	0
R1	Blank	Hela_BICD2N-MTS_siLis1_blank_serie_0001.tif	6.072	Hoechst	MitoTracker	103	10232	1080.76	44.9	580.589	1646.31	402.988	771	4	6.596	1967.5	1.046	520.773	193.139	0	0	0	0	0	0	0	0
R1	Blank	Hela_BICD2N-MTS_siLis1_blank_serie_0001.tif	3.538	Hoechst	MitoTracker	104	6568	693.745	43.528	743.059	2373.94	630.387	254	3	5.483	2238.8	0.126	223.876	17.215	0	0	0	0	0	0	0	0
R1	Blank	Hela_BICD2N-MTS_siLis1_blank_serie_0001.tif	3.533	Hoechst	MitoTracker	105	6781	716.243	43.953	615.888	1978.29	463.078	487	4	6.09	2467.08	0.248	511.537	124.713	0	0	0	0	0	0	0	0
R1	Blank	Hela_BICD2N-MTS_siLis1_blank_serie_0001.tif	6.888	Hoechst	MitoTracker	106	12026	1270.25	38.843	569.459	1466.8	426.75	1212	9	6.992	1884.03	1.728	723.647	287.701	51.772	3.145	0	0	0	0	0	0
R1	Blank	Hela_BICD2N-MTS_siLis1_blank_serie_0001.tif	6.128	Hoechst	MitoTracker	107	15834	1672.47	41.016	529.407	1253.92	366.016	880	10	6.67	2357.81	0.774	692.814	121.988	22.266	0	0	0	0	0	0	0
R1	Blank	Hela_BICD2N-MTS_siLis1_blank_serie_0001.tif	0.981	Hoechst	MitoTracker	108	11224	1185.54	37.831	542.883	1521.8	308.106	60	1	3.993	1688.1	0.728	42.58	11.026	0	0	0	0	0	0	0	0
R1	Blank	Hela_BICD2N-MTS_siLis1_blank_serie_0001.tif	3.733	Hoechst	MitoTracker	109	15849	1674.05	49.641	501.446	1260.3	362.916	647	6	6.327	3144.1	1.418	622.718	370.061	123.562	0.79	0	0	0	0	0	0
R1	Blank	Hela_BICD2N-MTS_siLis1_blank_serie_0001.tif	4.776	Hoechst	MitoTracker	111	18552	1959.56	37.105	470.386	1259.68	342.043	720	10	6.485	2716.06	0.883	546.672	275.066	83.621	0	0	0	0	0	0	0
R1	Blank	Hela_BICD2N-MTS_siLis1_blank_serie_0001.tif	5.66	Hoechst	MitoTracker	112	16093	1699.82	40.239	506.904	1207.57	390.923	899	6	6.703	3050.53	1.234	1002.71	338.097	23.346	0	0	0	0	0	0	0
R1	Blank	Hela_BICD2N-MTS_siLis1_blank_serie_0001.tif	3.776	Hoechst	MitoTracker	114	13326	1407.56	38.648	530.826	1250.44	331.827	529	3	6.224	2657.13	-1.835	267.085	0	0	0	0	0	0	0	0	0
R1	Blank	Hela_BICD2N-MTS_siLis1_blank_serie_0001.tif	5.811	Hoechst	MitoTracker	115	8724	921.473	51.468	628.62	1727.54	527.5	527	6	6.232	2138.94	-1.858	302.78	21.656	0	0	0	0	0	0	0	0
R1	Blank	Hela_BICD2N-MTS_siLis1_blank_serie_0001.tif	5.178	Hoechst	MitoTracker	116	8562	904.361	52.393	629.512	2709.55	578.906	724	8	6.543	2382.03	1.184	399.018	243.456	112.14	0	0	0	0	0	0	0
R1	Blank	Hela_BICD2N-MTS_siLis1_blank_serie_0001.tif	5.119	Hoechst	MitoTracker	117	5917	624.983	61.482	691.099	2320.77	459.627	782	4	6.577	1564.96	2.023	554.726	83.377	0	45.481	0	0	0	0	0	0
R1	Blank	Hela_BICD2N-MTS_siLis1_blank_serie_0001.tif	9.281	Hoechst	MitoTracker	118	40993	4329.89	35.004	448.691	830.145	274.564	890	5	6.682	3375.08	8.272	1231.16	193.901	0	0	0	2.286	25.001	71.998	0	0
R1	Blank	Hela_BICD2N-MTS_siLis1_blank_serie_0001.tif	7.812	Hoechst	MitoTracker	119	13946	1473.05	36.386	559.963	1550.49	450.5	1035	9	6.815	2084.54	0.745	574.578	238.373	17.681	0	0	0	0	0	0	0
R1	Blank	Hela_BICD2N-MTS_siLis1_blank_serie_0001.tif	4.593	Hoechst	MitoTracker	120	21165	2235.55	42.795	475.65	1105.93	339.106	639	6	6.335	3254.47	-1.206	575.911	68.84	0	0	0	0	0	0	0	0
R1	Blank	Hela_BICD2N-MTS_siLis1_blank_serie_0001.tif	3.825	Hoechst	MitoTracker	121	5621	593.718	54.014	633.111	2212.1	484.599	534	5	6.2	2098.34	1.01	438.372	357.459	42.84	0	0	0	0	0	0	0
R1	Blank	Hela_BICD2N-MTS_siLis1_blank_serie_0001.tif	4.262	Hoechst	MitoTracker	122	8890	939.006	38.931	695.667	1827.86	436.72	587	6	6.29	2639.01	-1.569	577.893	5.15	0	0	0	0	0	0	0	0
R1	Blank	Hela_BICD2N-MTS_siLis1_blank_serie_0001.tif	3.757	Hoechst	MitoTracker	123	13717	1448.86	39.242	500.421	1217.93	343.764	568	2	6.249	2879.32	-0.849	633.564	111.283	0	0	0	0	0	0	0	0
R1	Blank	Hela_BICD2N-MTS_siLis1_blank_serie_0001.tif	6.462	Hoechst	MitoTracker	124	10635	1123.32	56.346	546.501	2164.92	444.537	953	12	6.746	1961.76	-0.323	702.39	120.517	0.681	0	0	0	0	0	0	0
R1	Blank	Hela_BICD2N-MTS_siLis1_blank_serie_0001.tif	5.427	Hoechst	MitoTracker	125	14637	1546.03	40.493	629.14	1821.91	396.895	877	8	6.633	2256.98	1.233	613.851	244.623	26.221	0	0	0	0	0	0	0
R1	Blank	Hela_BICD2N-MTS_siLis1_blank_serie_0001.tif	5.299	Hoechst	MitoTracker	126	6355	671.247	36.155	644.421	2016.85	497.931	773	6	6.593	1814	-1.214	677.119	75.005	0	0	0	0	0	0	0	0
R1	Blank	Hela_BICD2N-MTS_siLis1_blank_serie_0001.tif	6.567	Hoechst	MitoTracker	128	6414	677.479	32.687	653.768	2160.59	478.638	1077	8	6.914	1417.75	-1.301	536.486	46.648	34.124	0	0	0	0	0	0	0
R1	Blank	Hela_BICD2N-MTS_siLis1_blank_serie_0001.tif	4.123	Hoechst	MitoTracker	130	10457	1104.52	49.158	680.218	2116.56	459.061	650	9	6.413	2863.84	1.372	490.863	250.601	88.933	6.836	0	0	0	0	0	0
R1	Blank	Hela_BICD2N-MTS_siLis1_blank_serie_0001.tif	4.267	Hoechst	MitoTracker	131	9469	1000.16	37.765	543.11	1567.52	432.683	638	7	6.37	2737.8	1.496	577.736	359.402	25.846	0	0	0	0	0	0	0
R1	Blank	Hela_BICD2N-MTS_siLis1_blank_serie_0001.tif	3.696	Hoechst	MitoTracker	132	17398	1837.66	51.772	568.276	1645.4	415.652	583	3	6.296	3884.92	-0.65	812.464	179.478	4.366	0	0	0	0	0	0	0
R1	Blank	Hela_BICD2N-MTS_siLis1_blank_serie_0001.tif	7.184	Hoechst	MitoTracker	133	13224	1396.79	33.687	514.557	1345.57	397.618	1121	15	6.973	1405.36	-0.155	536.008	97.832	26.702	0	0	0	0	0	0	0
R1	Blank	Hela_BICD2N-MTS_siLis1_blank_serie_0001.tif	7.226	Hoechst	MitoTracker	134	12626	1333.62	40.673	549.083	1563.64	442.393	773	5	6.498	1961.64	-0.746	802.539	30.657	0	0	0	0	0	0	0	0
R1	Blank	Hela_BICD2N-MTS_siLis1_blank_serie_0001.tif	3.545	Hoechst	MitoTracker	135	7092	749.093	44.088	549.794	1741.8	453.809	485	5	6.119	2432.26	0.703	510.383	374.305	9.182	0	0	0	0	0	0	0
R1	Blank	Hela_BICD2N-MTS_siLis1_blank_serie_0001.tif	6.051	Hoechst	MitoTracker	136	10923	1153.74	35.34	529.378	1384.93	447.814	885	9	6.716	2066	-1.167	684.749	126.807	18.094	0	0	0	0	0	0	0
R1	Blank	Hela_BICD2N-MTS_siLis1_blank_serie_0001.tif	1.709	Hoechst	MitoTracker	137	9209	972.701	41.157	772.621	2102.18	508.836	218	1	5.269	3012.41	1.432	200.781	138.388	0	0	0	0	0	0	0	0
R1	Blank	Hela_BICD2N-MTS_siLis1_blank_serie_0001.tif	4.975	Hoechst	MitoTracker	138	23579	2490.53	45.803	497.433	1310	347.777	878	6	6.627	3449.89	2.541	887.447	275.307	28.542	5.026	0	0	0	0	0	0
R1	Blank	Hela_BICD2N-MTS_siLis1_blank_serie_0001.tif	5.75	Hoechst	MitoTracker	139	19014	2008.35	33.838	450.255	1008.95	257.562	713	6	6.474	1789.5	0.126	697.818	82.371	0	0	0	0	0	0	0	0
R1	Blank	Hela_BICD2N-MTS_siLis1_blank_serie_0001.tif	4.375	Hoechst	MitoTracker	140	5656	597.415	40.439	594.146	2181.11	579.606	429	4	5.927	2431.21	-2.044	298.515	206.656	0	0	0	0	0	0	0	0
R1	Blank	Hela_BICD2N-MTS_siLis1_blank_serie_0001.tif	4.681	Hoechst	MitoTracker	141	11804	1246.8	42.345	515.942	1370.79	385.343	849	4	6.593	2435.87	1.825	690.088	382.714	24.44	0	0	0	0	0	0	0
R1	Blank	Hela_BICD2N-MTS_siLis1_blank_serie_0001.tif	6.367	Hoechst	MitoTracker	142	26263	2774.03	34.443	482.652	1015.08	332.146	1020	8	6.814	2759	0.566	739.862	413.998	42.33	0	0	0	0	0	0	0
R1	Blank	Hela_BICD2N-MTS_siLis1_blank_serie_0001.tif	4.155	Hoechst	MitoTracker	143	13500	1425.94	38.515	528.833	1749.85	406.183	646	9	6.39	2984.62	-1.488	580.124	142.036	0	0	0	0	0	0	0	0
R1	Blank	Hela_BICD2N-MTS_siLis1_blank_serie_0001.tif	6.197	Hoechst	MitoTracker	144	11395	1203.6	33.513	503.244	1371.11	354.931	852	5	6.68	1947.6	2.189	523.744	600.93	17.678	0	0	0	0	0	0	0
R1	Blank	Hela_BICD2N-MTS_siLis1_blank_serie_0001.tif	4.988	Hoechst	MitoTracker	145	22840	2412.47	51.273	545.289	1515.62	368.196	810	5	6.671	2469.65	-2.956	273.849	0	0	0	0	0	0	0	0	0
R1	Blank	Hela_BICD2N-MTS_siLis1_blank_serie_0001.tif	6.095	Hoechst	MitoTracker	146	19232	2031.38	35.929	508.808	1244.72	343.144	992	8	6.777	2281.28	0.113	623.324	252.507	4.342	0	0	0	0	0	0	0
R1	Blank	Hela_BICD2N-MTS_siLis1_blank_serie_0001.tif	5.607	Hoechst	MitoTracker	147	10052	1061.74	39.23	488.628	1467.05	351.326	808	6	6.573	1546.34	1.188	623.199	85.482	13.464	0	0	0	0	0	0	0
R1	Blank	Hela_BICD2N-MTS_siLis1_blank_serie_0001.tif	6.561	Hoechst	MitoTracker	148	18990	2005.82	33.286	439.315	991.712	306.625	851	5	6.659	2042.19	-0.89	411.961	47.647	0	0	0	0	0	0	0	0
R1	Blank	Hela_BICD2N-MTS_siLis1_blank_serie_0001.tif	6.063	Hoechst	MitoTracker	149	24697	2608.62	37.696	491.201	1195.24	360.33	1122	10	6.894	2899.4	2.627	405.561	466.766	210.902	19.479	65.6	16.253	0	0	0	0
R1	Blank	Hela_BICD2N-MTS_siLis1_blank_serie_0001.tif	7.024	Hoechst	MitoTracker	150	20220	2135.74	38.041	652.007	1358.34	367.812	971	10	6.764	2515.64	2.225	485.481	180.274	112.65	93.631	21.976	0	0	0	0	0
R1	Blank	Hela_BICD2N-MTS_siLis1_blank_serie_0001.tif	6.229	Hoechst	MitoTracker	151	20241	2137.96	35.943	457.761	1020.65	293.139	824	7	6.602	2047.99	-0.43	526.549	236.152	22.258	0	0	0	0	0	0	0
R1	Blank	Hela_BICD2N-MTS_siLis1_blank_serie_0001.tif	4.687	Hoechst	MitoTracker	152	9805	1035.65	39.701	516.875	1401.62	384.24	472	6	6.109	2163.91	-0.856	517.839	0.497	0	0	0	0	0	0	0	0
R1	Blank	Hela_BICD2N-MTS_siLis1_blank_serie_0001.tif	6.069	Hoechst	MitoTracker	154	13991	1477.8	41.469	527.074	1329.27	381.098	910	9	6.656	2444.74	-1.377	917.476	102.057	0	0	0	0	0	0	0	0
R1	Blank	Hela_BICD2N-MTS_siLis1_blank_serie_0001.tif	3.145	Hoechst	MitoTracker	155	14631	1545.4	43.369	526.704	1724.22	399.898	324	3	5.755	2906.24	-3.043	87.214	0	0	0	0	0	0	0	0	0
R1	Blank	Hela_BICD2N-MTS_siLis1_blank_serie_0001.tif	6.76	Hoechst	MitoTracker	156	21689	2290.9	40.662	481.075	1091.47	348.833	997	8	6.764	2802.49	0.942	936.06	291.647	83.523	0	0	0	0	0	0	0
R1	Blank	Hela_BICD2N-MTS_siLis1_blank_serie_0001.tif	5.143	Hoechst	MitoTracker	157	9402	993.086	33.647	551.883	1465.96	435.379	845	10	6.682	2063	-2.566	368.702	1.522	0	0	0	0	0	0	0	0
R1	Blank	Hela_BICD2N-MTS_siLis1_blank_serie_0001.tif	3.345	Hoechst	MitoTracker	158	24230	2559.29	43.46	457.83	1014.85	294.513	499	5	6.109	3991.4	-0.283	574.994	28.611	0	0	0	0	0	0	0	0
R1	Blank	Hela_BICD2N-MTS_siLis1_blank_serie_0001.tif	5.303	Hoechst	MitoTracker	159	11372	1201.17	45.631	497.081	1393.14	367.679	891	4	6.596	1815.18	1.251	768.313	125.429	12.382	0	0	0	0	0	0	0
R1	Blank	Hela_BICD2N-MTS_siLis1_blank_serie_0001.tif	2.269	Hoechst	MitoTracker	160	19526	2062.43	40.255	486.718	1097.94	328.587	220	2	5.331	2261.39	-1.859	188.988	46.544	0	0	0	0	0	0	0	0
R1	Blank	Hela_BICD2N-MTS_siLis1_blank_serie_0001.tif	27.558	Hoechst	MitoTracker	161	40922	4322.39	39.807	427.922	830.99	292.143	1172	7	6.935	3243.68	20.208	940.974	15.866	0	0	0	0	0	0	0	0
R1	Blank	Hela_BICD2N-MTS_siLis1_blank_serie_0001.tif	7.426	Hoechst	MitoTracker	162	18564	1960.82	35.826	506.17	1300.36	411.776	1382	13	7.082	2353.13	1.458	998.001	283.216	78.738	4.566	0	0	0	0	0	0
R1	Blank	Hela_BICD2N-MTS_siLis1_blank_serie_0001.tif	3.065	Hoechst	MitoTracker	163	15840	1673.1	39.381	493.402	1161.85	346.805	425	2	5.994	4191.55	-1.804	819.254	64.877	0	0	0	0	0	0	0	0
R1	Blank	Hela_BICD2N-MTS_siLis1_blank_serie_0001.tif	4.364	Hoechst	MitoTracker	164	21169	2235.98	38.665	460.173	1050.05	276.594	736	6	6.469	2909.95	-2.362	989.284	10.267	0	0	0	0	0	0	0	0
R1	Blank	Hela_BICD2N-MTS_siLis1_blank_serie_0001.tif	5.516	Hoechst	MitoTracker	165	13078	1381.36	41.98	495.018	1350.64	368.931	879	5	6.698	2337.3	1.253	762.127	303.35	56.826	0	0	0	0	0	0	0
R1	Blank	Hela_BICD2N-MTS_siLis1_blank_serie_0001.tif	4.495	Hoechst	MitoTracker	166	20127	2125.91	34.05	516.449	1264.49	364.228	669	9	6.41	3252.03	-3.477	534.907	27.443	0	0	0	0	0	0	0	0
R1	Blank	Hela_BICD2N-MTS_siLis1_blank_serie_0001.tif	5.754	Hoechst	MitoTracker	167	17452	1843.37	34.237	512.583	1025.59	383.684	1012	7	6.741	2766.06	0.276	595.255	560.102	148.139	1.353	0	0	0	0	0	0
R1	Blank	Hela_BICD2N-MTS_siLis1_blank_serie_0001.tif	4.748	Hoechst	MitoTracker	168	24691	2607.99	34.487	426.505	948.644	295.708	816	6	6.621	2710.86	-0.241	551.586	286.465	25.147	0	0	0	0	0	0	0
R1	Blank	Hela_BICD2N-MTS_siLis1_blank_serie_0001.tif	3.765	Hoechst	MitoTracker	169	16150	1705.84	55.983	548.075	1681.42	432.87	502	3	6.165	3792.41	-3.543	312.102	0	0	0	0	0	0	0	0	0
R1	Blank	Hela_BICD2N-MTS_siLis1_blank_serie_0001.tif	3.94	Hoechst	MitoTracker	170	9558	1009.56	39.677	559.809	1622.94	432.202	607	6	6.306	2467.57	-1.342	580.498	107.905	0	0	0	0	0	0	0	0
R1	Blank	Hela_BICD2N-MTS_siLis1_blank_serie_0001.tif	7.004	Hoechst	MitoTracker	171	22679	2395.47	36.048	515.452	1115.19	357.847	929	10	6.703	2376.13	0.765	941.752	168.813	0	0	0	0	0	0	0	0
R1	Blank	Hela_BICD2N-MTS_siLis1_blank_serie_0001.tif	3.433	Hoechst	MitoTracker	172	13519	1427.94	52.275	554.643	1855.3	444.704	522	5	6.187	3850.31	-0.626	556.36	104.851	0	0	0	0	0	0	0	0
R1	Blank	Hela_BICD2N-MTS_siLis1_blank_serie_0001.tif	3.377	Hoechst	MitoTracker	173	25680	2712.45	37.141	453.109	971.232	266.323	499	1	6.123	4031.21	0.401	1021.77	173.356	0	0	0	0	0	0	0	0
R1	Blank	Hela_BICD2N-MTS_siLis1_blank_serie_0001.tif	7.491	Hoechst	MitoTracker	174	23889	2523.28	32.444	445.162	1002.43	316.589	1151	7	6.913	2361.26	1.207	861.642	403.675	59.108	0	0	0	0	0	0	0
R1	Blank	Hela_BICD2N-MTS_siLis1_blank_serie_0001.tif	5.869	Hoechst	MitoTracker	175	12448	1314.82	40.118	503.096	1336.65	382.141	917	8	6.705	2024.94	-1.808	671.274	128.25	0	0	0	0	0	0	0	0
R1	Blank	Hela_BICD2N-MTS_siLis1_blank_serie_0001.tif	4.333	Hoechst	MitoTracker	176	18068	1908.43	40.275	504.645	1192.69	374.816	696	8	6.42	3622.9	-0.502	889.912	315.842	0.352	0	0	0	0	0	0	0
R1	Blank	Hela_BICD2N-MTS_siLis1_blank_serie_0001.tif	3.725	Hoechst	MitoTracker	178	33311	3518.47	39.219	476.254	1119.13	308.92	623	5	6.312	4808.2	-0.228	1075.28	218.037	1.418	0	0	0	0	0	0	0
R1	Blank	Hela_BICD2N-MTS_siLis1_blank_serie_0001.tif	5.672	Hoechst	MitoTracker	179	19346	2043.42	39.332	468.688	1285.27	414.056	708	5	6.526	2744.3	-1.412	568.185	9.444	0	0	0	0	0	0	0	0
R1	Blank	Hela_BICD2N-MTS_siLis1_blank_serie_0001.tif	3.882	Hoechst	MitoTracker	180	14636	1545.93	38.299	519.165	1318.82	397.514	704	5	6.459	3709.22	3.613	486.909	545.592	161.543	18.795	0	0	0	0	0	0
R1	Blank	Hela_BICD2N-MTS_siLis1_blank_serie_0001.tif	4.818	Hoechst	MitoTracker	181	26131	2760.09	38.602	475.11	1008.3	302.562	875	8	6.654	3161.05	0.135	661.523	461.327	18.946	0	0	0	0	0	0	0
R1	Blank	Hela_BICD2N-MTS_siLis1_blank_serie_0001.tif	6.132	Hoechst	MitoTracker	182	16943	1789.6	34.779	492.293	1311.84	358.126	997	8	6.743	2185.55	2.832	669.313	252.473	44.633	13.542	0	0	0	0	0	0
R1	Blank	Hela_BICD2N-MTS_siLis1_blank_serie_0001.tif	3.361	Hoechst	MitoTracker	183	18500	1954.06	46.15	515.205	1480.41	360.436	522	6	6.149	4260.82	-1.867	719.003	11.741	0	0	0	0	0	0	0	0
R1	Blank	Hela_BICD2N-MTS_siLis1_blank_serie_0001.tif	3.818	Hoechst	MitoTracker	184	23667	2499.83	41.428	529.157	1413.65	364.295	717	3	6.458	4963.5	2.387	964.701	492.871	146.325	2.523	0	0	0	0	0	0
R1	Blank	Hela_BICD2N-MTS_siLis1_blank_serie_0001.tif	6.731	Hoechst	MitoTracker	186	10909	1152.26	38.15	482.502	1562.03	363.312	996	7	6.809	1672.75	1.968	705.186	195.749	34.343	0	0	0	0	0	0	0
R1	Blank	Hela_BICD2N-MTS_siLis1_blank_serie_0001.tif	5.198	Hoechst	MitoTracker	187	27589	2914.09	38.036	456.764	950.18	295.756	892	7	6.702	3396.55	0.029	1103.99	417.484	1.404	0	0	0	0	0	0	0
R1	Blank	Hela_BICD2N-MTS_siLis1_blank_serie_0001.tif	5.246	Hoechst	MitoTracker	188	17110	1807.24	33.806	474.259	904.641	335.349	482	5	6.13	2223.19	-1.72	419.152	10.537	0	0	0	0	0	0	0	0
R1	Blank	Hela_BICD2N-MTS_siLis1_blank_serie_0001.tif	3.918	Hoechst	MitoTracker	190	30591	3231.18	33.69	376.155	754.621	236.279	587	3	6.259	2831.57	0.265	577.932	248.396	0	0	0	0	0	0	0	0
R1	Blank	Hela_BICD2N-MTS_siLis1_blank_serie_0001.tif	5.105	Hoechst	MitoTracker	191	18192	1921.53	41.766	490.167	1416.98	371.782	841	6	6.612	2899.06	-1.235	717.543	130.692	2.783	0	0	0	0	0	0	0
R1	Blank	Hela_BICD2N-MTS_siLis1_blank_serie_0001.tif	2.72	Hoechst	MitoTracker	192	15125	1597.58	34.016	410.791	988.083	274.118	439	2	5.931	3405.49	3.72	454.444	365.139	9.989	0	0	0	0	0	0	0
R1	Blank	Hela_BICD2N-MTS_siLis1_blank_serie_0001.tif	3.629	Hoechst	MitoTracker	193	30392	3210.16	35.511	452.059	1109.95	325.564	546	8	6.195	4411.02	-1.452	435.288	47.854	0	0	0	0	0	0	0	0
R1	Blank	Hela_BICD2N-MTS_siLis1_blank_serie_0001.tif	3.645	Hoechst	MitoTracker	194	16037	1693.91	48.397	486.978	1401.56	404.131	580	4	6.26	4007.02	-1.475	699.223	42.873	0	0	0	0	0	0	0	0
R1	Blank	Hela_BICD2N-MTS_siLis1_blank_serie_0001.tif	5.529	Hoechst	MitoTracker	195	51000	5386.88	33.814	411.958	908.778	226.194	939	10	6.686	2825.51	0.059	489.655	142.305	5.905	0	0	0	0	0	0	0
R1	Blank	Hela_BICD2N-MTS_siLis1_blank_serie_0001.tif	5.023	Hoechst	MitoTracker	196	21935	2316.88	34.307	461.313	994.901	352.606	809	8	6.626	3063.34	-1.987	560.352	4.474	0	0	0	0	0	0	0	0
R1	Blank	Hela_BICD2N-MTS_siLis1_blank_serie_0001.tif	5.471	Hoechst	MitoTracker	197	27876	2944.4	42.934	500.622	1175.44	353.752	827	8	6.702	2510.38	-2.565	471.663	1.237	0	0	0	0	0	0	0	0
R1	Blank	Hela_BICD2N-MTS_siLis1_blank_serie_0001.tif	6.617	Hoechst	MitoTracker	198	31499	3327.08	37.901	475.553	1121.65	316.98	1223	9	7.036	2875.59	-1.98	1090.49	4.564	0	0	0	0	0	0	0	0
R1	Blank	Hela_BICD2N-MTS_siLis1_blank_serie_0001.tif	3.263	Hoechst	MitoTracker	199	26090	2755.76	41.751	425.264	925.686	273.806	588	3	6.184	4125.07	0.556	1062.76	277.473	0	0	0	0	0	0	0	0
R1	Blank	Hela_BICD2N-MTS_siLis1_blank_serie_0001.tif	6.183	Hoechst	MitoTracker	201	16139	1704.68	44.995	458.875	1465.79	361.905	1023	5	6.82	2678.08	0.943	1119.65	119.598	2.893	0	0	0	0	0	0	0
R1	Blank	Hela_BICD2N-MTS_siLis1_blank_serie_0001.tif	7.13	Hoechst	MitoTracker	202	33005	3486.15	33.679	438.816	1024.94	292.603	1214	10	7	2684.22	1.105	983.83	215.897	15.198	0	0	0	0	0	0	0
R1	Blank	Hela_BICD2N-MTS_siLis1_blank_serie_0001.tif	7.413	Hoechst	MitoTracker	203	29739	3141.18	30.521	384.907	833.158	299.414	1020	11	6.72	2170.06	-0.358	574.356	240.413	0.747	0	0	0	0	0	0	0
R1	Blank	Hela_BICD2N-MTS_siLis1_blank_serie_0001.tif	5.287	Hoechst	MitoTracker	204	18159	1918.04	42.061	516.649	1448.58	402.812	920	10	6.69	2995.15	-1.295	794.63	286.724	1.424	0	0	0	0	0	0	0
R1	Blank	Hela_BICD2N-MTS_siLis1_blank_serie_0001.tif	3.395	Hoechst	MitoTracker	206	45557	4811.96	33.523	401.1	742.454	207.503	570	4	6.228	3240.4	0.64	613.032	173.087	3.719	0	0	0	0	0	0	0
R1	Blank	Hela_BICD2N-MTS_siLis1_blank_serie_0001.tif	4.339	Hoechst	MitoTracker	207	29356	3100.73	37.316	437.11	963.343	289.232	774	5	6.456	3996.35	2.679	823.724	622.031	118.657	0	0	0	0	0	0	0
R1	Blank	Hela_BICD2N-MTS_siLis1_blank_serie_0001.tif	4.041	Hoechst	MitoTracker	208	22658	2393.25	35.098	403.733	838.861	267.081	672	5	6.389	2860.39	1.145	573.553	335.215	37.261	0	0	0	0	0	0	0
R1	Blank	Hela_BICD2N-MTS_siLis1_blank_serie_0001.tif	6.444	Hoechst	MitoTracker	209	42512	4490.33	34.062	424.438	908.663	277.994	961	10	6.833	2602.09	-0.756	252.848	122.965	90.263	19.582	0	0	0	0	0	0
R1	Blank	Hela_BICD2N-MTS_siLis1_blank_serie_0001.tif	4.432	Hoechst	MitoTracker	210	9446	997.734	32.896	457.092	1213.39	370.529	626	3	6.336	1753.27	-0.106	451.587	77.362	0	0	0	0	0	0	0	0
R1	Blank	Hela_BICD2N-MTS_siLis1_blank_serie_0001.tif	5.645	Hoechst	MitoTracker	211	28314	2990.67	32.16	407.029	795.152	260.684	920	5	6.713	2690.67	1.258	705.818	457.968	4.518	0	0	0	0	0	0	0
R1	Blank	Hela_BICD2N-MTS_siLis1_blank_serie_0001.tif	4.129	Hoechst	MitoTracker	212	23741	2507.64	35.15	447.603	939.198	279.51	707	4	6.421	3027.03	-1.445	433.266	10.167	0	0	0	0	0	0	0	0
R1	Blank	Hela_BICD2N-MTS_siLis1_blank_serie_0001.tif	6.319	Hoechst	MitoTracker	213	55988	5913.73	33.55	392.812	735.954	216.157	967	7	6.766	2698.07	0.978	880.14	310.233	32.368	0	0	0	0	0	0	0
R1	Blank	Hela_BICD2N-MTS_siLis1_blank_serie_0001.tif	1.859	Hoechst	MitoTracker	214	6947	733.777	31.014	675.021	1398.29	337.716	92	2	4.475	1934.04	-2.23	30.463	0	0	0	0	0	0	0	0	0
R1	Blank	Hela_BICD2N-MTS_siLis1_blank_serie_0001.tif	5.808	Hoechst	MitoTracker	215	22236	2348.68	33.616	374.569	755.121	260.854	702	3	6.45	2448.31	0.323	991.021	22.369	0	0	0	0	0	0	0	0
R1	Blank	Hela_BICD2N-MTS_siLis1_blank_serie_0001.tif	3.443	Hoechst	MitoTracker	217	20849	2202.18	36.125	454.509	982.445	297.751	513	4	6.157	3615.9	-2.127	348.285	1.372	0	0	0	0	0	0	0	0
R1	Blank	Hela_BICD2N-MTS_siLis1_blank_serie_0001.tif	5.378	Hoechst	MitoTracker	218	18070	1908.64	31.845	407.823	1156.7	328.697	910	10	6.721	2504.83	1.595	587.301	357.523	71.712	0	0	0	0	0	0	0
R1	Blank	Hela_BICD2N-MTS_siLis1_blank_serie_0001.tif	5.921	Hoechst	MitoTracker	219	16048	1695.07	32.057	394.584	865.046	299.247	725	9	6.515	1950.17	0.922	508.789	198.308	13.115	0	0	0	0	0	0	0
R1	Blank	Hela_BICD2N-MTS_siLis1_blank_serie_0001.tif	5.774	Hoechst	MitoTracker	220	39678	4190.99	32.531	369.691	734.365	229.42	859	5	6.664	2793.38	2.537	562.204	455.129	66.62	0	0	0	0	0	0	0
R1	Blank	Hela_BICD2N-MTS_siLis1_blank_serie_0001.tif	3.638	Hoechst	MitoTracker	221	58258	6153.5	33.766	380.914	799.049	230.65	574	6	6.296	4559.49	-3.279	273.711	0	0	0	0	0	0	0	0	0
R1	Blank	Hela_BICD2N-MTS_siLis1_blank_serie_0001.tif	3.872	Hoechst	MitoTracker	222	25338	2676.33	31.396	386.407	787.8	259.025	585	7	6.275	2871.66	0.126	536.071	194.614	27.466	0	0	0	0	0	0	0
R1	Blank	Hela_BICD2N-MTS_siLis1_blank_serie_0001.tif	6.235	Hoechst	MitoTracker	223	37171	3926.19	27.822	337.995	615.727	234.24	1132	14	6.916	1885.76	1.704	295.089	317.753	120.398	28.773	0	0	0	0	0	0
R1	Blank	Hela_BICD2N-MTS_siLis1_blank_serie_0001.tif	6.065	Hoechst	MitoTracker	224	34517	3645.86	35.141	406.715	789.422	243.197	883	6	6.642	2550.56	0.225	979.131	204.876	0	0	0	0	0	0	0	0
R1	Blank	Hela_BICD2N-MTS_siLis1_blank_serie_0001.tif	7.504	Hoechst	MitoTracker	226	11619	1227.26	29.321	386.932	1101.96	274.429	899	11	6.736	1019.5	1.488	351.707	77.188	21.567	0	0	0	0	0	0	0
R1	Blank	Hela_BICD2N-MTS_siLis1_blank_serie_0001.tif	4.834	Hoechst	MitoTracker	227	19479	2057.47	38.234	437.324	963.488	312.997	683	5	6.456	3037.81	0.49	719.831	368.644	0.263	0	0	0	0	0	0	0
R1	Blank	Hela_BICD2N-MTS_siLis1_blank_serie_0001.tif	5.033	Hoechst	MitoTracker	228	34883	3684.52	33.959	408.111	926.532	256.578	439	9	5.997	2483.79	-2.949	187.605	5.839	0	0	0	0	0	0	0	0
R1	Blank	Hela_BICD2N-MTS_siLis1_blank_serie_0001.tif	4.527	Hoechst	MitoTracker	229	12689	1340.28	32.38	439.684	1190.5	366.53	468	7	6.072	2199.69	-0.802	407.781	42.854	0	0	0	0	0	0	0	0
R1	Blank	Hela_BICD2N-MTS_siLis1_blank_serie_0001.tif	3.839	Hoechst	MitoTracker	230	23225	2453.14	30.358	403.429	844.127	254.96	173	5	5.125	1981.61	-1.543	51.1	0	0	0	0	0	0	0	0	0
R1	Blank	Hela_BICD2N-MTS_siLis1_blank_serie_0001.tif	15.122	Hoechst	MitoTracker	231	19018	2008.78	41.418	475.65	1081.82	380.709	1221	12	7.048	1935.78	9.06	319.175	28.723	0	0	0.477	39.41	130.473	260.112	406.57	261.106
R1	Blank	Hela_BICD2N-MTS_siLis1_blank_serie_0001.tif	5.105	Hoechst	MitoTracker	232	19120	2019.55	34.573	404.435	740.588	314.771	545	5	6.286	1900.28	-1.125	476.676	15.986	0	0	0	0	0	0	0	0
R1	Blank	Hela_BICD2N-MTS_siLis1_blank_serie_0001.tif	6.142	Hoechst	MitoTracker	233	11261	1189.44	34.068	485.372	1291.79	416.328	933	11	6.73	2101.18	0.967	677.649	291.399	17.101	0	0	0	0	0	0	0
R1	Blank	Hela_BICD2N-MTS_siLis1_blank_serie_0001.tif	6.52	Hoechst	MitoTracker	234	53030	5601.29	32.467	361.85	740.586	208.451	1065	10	6.866	2267.17	1.576	870.016	221.202	3.613	0	0	0	0	0	0	0
R1	Blank	Hela_BICD2N-MTS_siLis1_blank_serie_0002.tif	7.2	Hoechst	MitoTracker	4	14981	1582.37	34.905	612.908	1461.62	440.087	610	10	6.352	2313.37	-0.148	126.648	0.28	107.408	3.178	0	0	0	0	0	0
R1	Blank	Hela_BICD2N-MTS_siLis1_blank_serie_0002.tif	5.13	Hoechst	MitoTracker	5	12489	1319.15	36.556	560.582	1533.99	438.644	513	6	6.194	2133.34	0.829	474.317	58.349	9.33	17.282	0	0	0	0	0	0
R1	Blank	Hela_BICD2N-MTS_siLis1_blank_serie_0002.tif	5.033	Hoechst	MitoTracker	6	4481	473.306	50.106	765.951	2696.17	626.201	517	4	6.207	1984.14	-0.538	492.74	2.775	0	0	0	0	0	0	0	0
R1	Blank	Hela_BICD2N-MTS_siLis1_blank_serie_0002.tif	3.429	Hoechst	MitoTracker	7	19168	2024.62	36.021	561.258	1320.28	431.73	441	3	6.05	3748.11	-0.637	644.993	111.796	0	0	0	0	0	0	0	0
R1	Blank	Hela_BICD2N-MTS_siLis1_blank_serie_0002.tif	4.977	Hoechst	MitoTracker	8	10743	1134.73	41.623	544.022	1500.32	374.679	285	2	5.568	2746.14	0.839	280.153	222.204	0	0	0	0	0	0	0	0
R1	Blank	Hela_BICD2N-MTS_siLis1_blank_serie_0002.tif	7.636	Hoechst	MitoTracker	9	31605	3338.28	37.181	535.164	1183.64	379.024	1154	8	6.947	3060.46	0.347	1062.53	324.689	111.571	0	0	0	0	0	0	0
R1	Blank	Hela_BICD2N-MTS_siLis1_blank_serie_0002.tif	6.273	Hoechst	MitoTracker	10	20533	2168.8	38.341	595.543	1535.74	460.54	771	7	6.527	2863.26	0.183	819.16	108.688	0	0	0	0	0	0	0	0
R1	Blank	Hela_BICD2N-MTS_siLis1_blank_serie_0002.tif	5.868	Hoechst	MitoTracker	11	22770	2405.08	39.934	501.879	1040.73	307.269	811	5	6.571	2563.35	-1.075	1002.37	159.492	0	0	0	0	0	0	0	0
R1	Blank	Hela_BICD2N-MTS_siLis1_blank_serie_0002.tif	15.478	Hoechst	MitoTracker	12	13378	1413.05	38.436	682.438	2179.19	665.469	188	6	5.23	2736.7	9.506	127.977	0	0	0	0	0	0	0	0	85.582
R1	Blank	Hela_BICD2N-MTS_siLis1_blank_serie_0002.tif	6.993	Hoechst	MitoTracker	13	31555	3333	37.611	469.606	869.416	301.32	1110	5	6.903	2575.32	1.653	1207.64	227.697	79.045	1.776	0	0	0	0	0	0
R1	Blank	Hela_BICD2N-MTS_siLis1_blank_serie_0002.tif	3.968	Hoechst	MitoTracker	14	15607	1648.49	45.131	615.877	1842.08	479.178	442	3	6.051	2859.65	-0.828	301.814	0	0	0	0	0	0	0	0	0
R1	Blank	Hela_BICD2N-MTS_siLis1_blank_serie_0002.tif	7.076	Hoechst	MitoTracker	15	5749	607.238	41.124	673.43	2160.19	568.591	444	5	6.024	1432.65	-1.297	417.226	14.623	0	0	0	0	0	0	0	0
R1	Blank	Hela_BICD2N-MTS_siLis1_blank_serie_0002.tif	6.282	Hoechst	MitoTracker	16	9737	1028.47	37.875	593.545	1516.21	471.993	559	2	6.298	2342.44	6.772	337.372	116.662	0	118.036	425.16	39.617	0	0	0	0
R1	Blank	Hela_BICD2N-MTS_siLis1_blank_serie_0002.tif	4.07	Hoechst	MitoTracker	17	9387	991.502	43.506	602.991	1685.14	485.703	581	3	6.3	2738.4	-0.388	721.568	129.036	0	0	0	0	0	0	0	0
R1	Blank	Hela_BICD2N-MTS_siLis1_blank_serie_0002.tif	1.494	Hoechst	MitoTracker	18	19802	2091.59	43.714	518.935	1100.15	310.891	134	1	4.827	3624.7	1.052	187.576	108.293	0	0	0	0	0	0	0	0
R1	Blank	Hela_BICD2N-MTS_siLis1_blank_serie_0002.tif	5.599	Hoechst	MitoTracker	19	8305	877.216	38.352	683.655	1784.68	548.91	794	6	6.619	2108.07	-1.51	604.426	20.015	0	0	0	0	0	0	0	0
R1	Blank	Hela_BICD2N-MTS_siLis1_blank_serie_0002.tif	4.336	Hoechst	MitoTracker	20	23658	2498.88	38.602	613.031	1525.88	402.132	618	4	6.373	3850.16	-0.187	692.201	138.927	24.624	0	0	0	0	0	0	0
R1	Blank	Hela_BICD2N-MTS_siLis1_blank_serie_0002.tif	6.082	Hoechst	MitoTracker	22	8999	950.519	45.858	685.423	2140.86	550.788	840	5	6.686	2261.75	-0.302	720.988	212.464	0	0	0	0	0	0	0	0
R1	Blank	Hela_BICD2N-MTS_siLis1_blank_serie_0002.tif	5.013	Hoechst	MitoTracker	23	13041	1377.46	39.547	639.597	1742.02	481.073	681	4	6.473	3087.67	-1.713	1031.53	151.201	0	0	0	0	0	0	0	0
R1	Blank	Hela_BICD2N-MTS_siLis1_blank_serie_0002.tif	7.62	Hoechst	MitoTracker	24	7726	816.059	52.8	656.063	2184.64	514.039	791	9	6.573	1527.64	-0.764	558.885	72.635	0	0	0	0	0	0	0	0
R1	Blank	Hela_BICD2N-MTS_siLis1_blank_serie_0002.tif	2.003	Hoechst	MitoTracker	25	7125	752.578	63.216	610.975	1871.67	699.24	134	2	4.806	3215.87	1.807	134.664	130.251	0	0	0	0	0	0	0	0
R1	Blank	Hela_BICD2N-MTS_siLis1_blank_serie_0002.tif	6.928	Hoechst	MitoTracker	26	14503	1531.88	37.287	635.315	1782.62	475.247	969	9	6.822	2152.64	-0.903	396.337	46.278	0	0	0	0	0	0	0	0
R1	Blank	Hela_BICD2N-MTS_siLis1_blank_serie_0002.tif	4.986	Hoechst	MitoTracker	27	14562	1538.11	36.881	535.665	1412.44	399.498	528	4	6.239	2321.11	1.129	309.652	224.996	2.289	0	0	0	0	0	0	0
R1	Blank	Hela_BICD2N-MTS_siLis1_blank_serie_0002.tif	3.389	Hoechst	MitoTracker	28	5980	631.638	67.01	835.89	3769.86	882.364	266	4	5.52	3919.71	1.441	357.703	402.022	12.373	0	0	0	0	0	0	0
R1	Blank	Hela_BICD2N-MTS_siLis1_blank_serie_0002.tif	3.592	Hoechst	MitoTracker	29	4194	442.991	38.421	839.361	2966.58	685.152	392	4	5.909	2350.81	-0.978	240.502	0	0	0	0	0	0	0	0	0
R1	Blank	Hela_BICD2N-MTS_siLis1_blank_serie_0002.tif	4.306	Hoechst	MitoTracker	30	9804	1035.55	48.574	674.781	1768.95	533.032	666	5	6.431	3159.97	0.013	1002.89	18.3	0	0	0	0	0	0	0	0
R1	Blank	Hela_BICD2N-MTS_siLis1_blank_serie_0002.tif	4.774	Hoechst	MitoTracker	31	15170	1602.33	41.814	568.995	1271.43	402.119	776	6	6.565	2837.26	-0.343	917.165	34.34	0	0	0	0	0	0	0	0
R1	Blank	Hela_BICD2N-MTS_siLis1_blank_serie_0002.tif	5.097	Hoechst	MitoTracker	32	14614	1543.6	45.341	608.416	1457.14	429.073	652	4	6.388	3357.98	2.292	575.504	426.236	16.983	0	0	0	0	0	0	0
R1	Blank	Hela_BICD2N-MTS_siLis1_blank_serie_0002.tif	5.176	Hoechst	MitoTracker	35	4835	510.697	56.97	877.214	3003.19	950.805	381	5	5.827	2089.57	-1.215	390.14	74.312	0	0	0	0	0	0	0	0
R1	Blank	Hela_BICD2N-MTS_siLis1_blank_serie_0002.tif	6.139	Hoechst	MitoTracker	36	9582	1012.1	44.449	606.44	1825.38	498.671	551	3	6.21	2507.75	0.509	626.233	142.099	0	0	0	0	0	0	0	0
R1	Blank	Hela_BICD2N-MTS_siLis1_blank_serie_0002.tif	3.466	Hoechst	MitoTracker	37	23132	2443.32	39.765	509.709	1271.38	351.024	484	3	6.118	3816.33	-1.08	740.939	87.96	0	0	0	0	0	0	0	0
R1	Blank	Hela_BICD2N-MTS_siLis1_blank_serie_0002.tif	4.892	Hoechst	MitoTracker	38	12215	1290.21	38.869	675.826	1548.13	504.793	660	6	6.393	2514.59	-0.193	734.529	119.018	0	0	0	0	0	0	0	0
R1	Blank	Hela_BICD2N-MTS_siLis1_blank_serie_0002.tif	4.606	Hoechst	MitoTracker	39	5738	606.076	39.604	761.834	2418.6	583.398	595	4	6.342	2429.66	-0.861	495.857	5.332	0	0	0	0	0	0	0	0
R1	Blank	Hela_BICD2N-MTS_siLis1_blank_serie_0002.tif	3.805	Hoechst	MitoTracker	40	21399	2260.27	40.551	514.588	1074.99	356.339	571	2	6.268	4265.54	1.511	1194.55	175.76	0	0	0	0	0	0	0	0
R1	Blank	Hela_BICD2N-MTS_siLis1_blank_serie_0002.tif	7.62	Hoechst	MitoTracker	41	7378	779.301	66.498	735.202	2129.26	605.306	1159	9	6.94	1783.42	0.433	834.484	333.618	26.235	0	0	0	0	0	0	0
R1	Blank	Hela_BICD2N-MTS_siLis1_blank_serie_0002.tif	7.159	Hoechst	MitoTracker	42	9214	973.229	45.427	686.094	1719.47	582.933	890	4	6.682	2366.78	0.721	944.049	327.512	0	0	0	0	0	0	0	0
R1	Blank	Hela_BICD2N-MTS_siLis1_blank_serie_0002.tif	3.095	Hoechst	MitoTracker	43	10134	1070.4	47.879	683.296	1753.94	509.916	442	3	6.035	3386.07	-2.177	610.341	93.663	0	0	0	0	0	0	0	0
R1	Blank	Hela_BICD2N-MTS_siLis1_blank_serie_0002.tif	6.432	Hoechst	MitoTracker	44	21889	2312.03	41.228	569.889	1219.78	364.797	1025	9	6.802	2474.68	-0.151	944.468	228.471	8.547	0	0	0	0	0	0	0
R1	Blank	Hela_BICD2N-MTS_siLis1_blank_serie_0002.tif	4.685	Hoechst	MitoTracker	45	10248	1082.44	49.111	603.642	1992.05	492.712	655	1	6.453	2949.64	0.045	868.585	61.411	0	0	0	0	0	0	0	0
R1	Blank	Hela_BICD2N-MTS_siLis1_blank_serie_0002.tif	7.875	Hoechst	MitoTracker	46	18158	1917.94	42.101	620.512	1643.46	481.964	994	8	6.779	2950.31	0.495	781.865	278.23	92.389	48.983	0	0	0	0	0	0
R1	Blank	Hela_BICD2N-MTS_siLis1_blank_serie_0002.tif	3.679	Hoechst	MitoTracker	47	14090	1488.26	40.952	573.393	1340.97	434.33	496	5	6.147	3186.11	1.202	587.643	260.575	0.252	0	0	0	0	0	0	0
R1	Blank	Hela_BICD2N-MTS_siLis1_blank_serie_0002.tif	4.644	Hoechst	MitoTracker	48	22943	2423.35	42.905	605.857	1486.03	434.985	708	3	6.479	4031.44	1.325	1032.13	273.8	0	0	0	0	0	0	0	0
R1	Blank	Hela_BICD2N-MTS_siLis1_blank_serie_0002.tif	4.992	Hoechst	MitoTracker	49	13356	1410.73	38.546	564.847	1348.69	465.763	548	4	6.202	2597.88	-1.198	432.261	127.25	0	0	0	0	0	0	0	0
R1	Blank	Hela_BICD2N-MTS_siLis1_blank_serie_0002.tif	6.104	Hoechst	MitoTracker	50	15406	1627.26	43.194	606.333	1400.91	412.981	741	6	6.515	2972.76	-0.032	643.866	291.57	116.879	6.103	0	0	0	0	0	0
R1	Blank	Hela_BICD2N-MTS_siLis1_blank_serie_0002.tif	5.766	Hoechst	MitoTracker	51	15273	1613.21	48.047	611.081	1423.89	438.683	964	6	6.766	2781.55	3.028	1010.29	324.406	77.926	0	0	0	0	0	0	0
R1	Blank	Hela_BICD2N-MTS_siLis1_blank_serie_0002.tif	5.468	Hoechst	MitoTracker	52	5669	598.788	55.341	803.759	2466.8	638.859	784	6	6.604	1974.53	-0.646	682.395	61.633	0	0	0	0	0	0	0	0
R1	Blank	Hela_BICD2N-MTS_siLis1_blank_serie_0002.tif	3.13	Hoechst	MitoTracker	53	15647	1652.71	38.461	549.008	1248.89	459.652	83	3	4.401	2761.24	-1.235	66.548	0	0	0	0	0	0	0	0	0
R1	Blank	Hela_BICD2N-MTS_siLis1_blank_serie_0002.tif	4.729	Hoechst	MitoTracker	54	14334	1514.03	42.006	571.578	1427.2	427.062	763	6	6.536	2731.28	-1.568	662.24	11.076	0	0	0	0	0	0	0	0
R1	Blank	Hela_BICD2N-MTS_siLis1_blank_serie_0002.tif	9.057	Hoechst	MitoTracker	55	20543	2169.85	36.46	525.168	1114.33	380.558	690	10	6.468	2470.9	0.949	409.253	319.964	52.679	0	0	0	0	0	0	0
R1	Blank	Hela_BICD2N-MTS_siLis1_blank_serie_0002.tif	5.883	Hoechst	MitoTracker	56	10061	1062.69	43.914	766.336	1980.6	575.282	528	7	6.219	2362.36	-0.718	347.31	259.441	18.599	0	0	0	0	0	0	0
R1	Blank	Hela_BICD2N-MTS_siLis1_blank_serie_0002.tif	7.298	Hoechst	MitoTracker	57	11711	1236.97	40.522	660.554	1908	583.834	1053	6	6.831	2632.13	2.876	731.045	483.857	27.804	0	0	0	0	0	0	0
R1	Blank	Hela_BICD2N-MTS_siLis1_blank_serie_0002.tif	6.031	Hoechst	MitoTracker	58	12942	1367	43.352	618.077	1754.38	528.824	906	3	6.755	3035.3	0.511	1125.06	216.827	0	0	0	0	0	0	0	0
R1	Blank	Hela_BICD2N-MTS_siLis1_blank_serie_0002.tif	6.089	Hoechst	MitoTracker	59	26198	2767.16	40.534	518.543	1056.24	339.63	943	5	6.769	2757.41	1.735	1028.35	289.878	29.209	0	0	0	0	0	0	0
R1	Blank	Hela_BICD2N-MTS_siLis1_blank_serie_0002.tif	3.807	Hoechst	MitoTracker	60	5818	614.526	71.743	772.515	2538.03	668.089	534	2	6.229	2712.48	2.28	597.614	212.575	9.063	0	0	0	0	0	0	0
R1	Blank	Hela_BICD2N-MTS_siLis1_blank_serie_0002.tif	4.003	Hoechst	MitoTracker	61	9910	1046.74	44.179	731.929	2503.46	562.828	388	3	5.92	3016.64	-0.725	264.066	21.544	0	0	0	0	0	0	0	0
R1	Blank	Hela_BICD2N-MTS_siLis1_blank_serie_0002.tif	3.44	Hoechst	MitoTracker	62	9468	1000.06	41.956	727.516	2000.52	573.034	405	2	5.979	3443.54	-0.041	657.015	75.257	0	0	0	0	0	0	0	0
R1	Blank	Hela_BICD2N-MTS_siLis1_blank_serie_0002.tif	6.07	Hoechst	MitoTracker	63	13892	1467.34	42.195	598.514	1454.13	451.717	993	7	6.806	2789.89	-0.654	932.372	177.899	1.633	0	0	0	0	0	0	0
R1	Blank	Hela_BICD2N-MTS_siLis1_blank_serie_0002.tif	4.609	Hoechst	MitoTracker	64	15721	1660.53	41.38	537.557	1259.68	370.795	647	6	6.413	3301.62	0.19	874.629	223.801	0	0	0	0	0	0	0	0
R1	Blank	Hela_BICD2N-MTS_siLis1_blank_serie_0002.tif	6.818	Hoechst	MitoTracker	65	12410	1310.81	46.757	671.87	1802.85	520.915	850	11	6.645	2431.27	0.975	444.339	392.569	36.853	0	0	0	0	0	0	0
R1	Blank	Hela_BICD2N-MTS_siLis1_blank_serie_0002.tif	6.617	Hoechst	MitoTracker	67	22427	2368.85	47.301	585.159	1536.71	419.618	1127	9	6.897	3190.01	-0.526	980.385	301.964	0	0	0	0	0	0	0	0
R1	Blank	Hela_BICD2N-MTS_siLis1_blank_serie_0002.tif	3.719	Hoechst	MitoTracker	68	10579	1117.41	45.764	670.266	1753.94	522.327	520	6	6.189	3420.68	0.083	647.363	219.684	4.589	0	0	0	0	0	0	0
R1	Blank	Hela_BICD2N-MTS_siLis1_blank_serie_0002.tif	6.94	Hoechst	MitoTracker	69	11108	1173.28	36.372	674.469	1734.96	532.715	851	10	6.688	2201.67	-0.686	628.265	11.6	2.59	0	0	0	0	0	0	0
R1	Blank	Hela_BICD2N-MTS_siLis1_blank_serie_0002.tif	4.258	Hoechst	MitoTracker	70	18515	1955.65	41.794	613.287	1708.64	396.071	454	3	6.07	3620.12	-1.016	497.425	42.06	0	0	0	0	0	0	0	0
R1	Blank	Hela_BICD2N-MTS_siLis1_blank_serie_0002.tif	6.663	Hoechst	MitoTracker	71	6492	685.718	43.118	754.745	2321.58	567.558	835	9	6.682	1676.92	-1.649	676.387	10.819	0	0	0	0	0	0	0	0
R1	Blank	Hela_BICD2N-MTS_siLis1_blank_serie_0002.tif	4.305	Hoechst	MitoTracker	73	17858	1886.25	44.589	572.746	1295.3	391.52	649	3	6.414	3597.94	1.912	911.55	288.477	6.018	0	0	0	0	0	0	0
R1	Blank	Hela_BICD2N-MTS_siLis1_blank_serie_0002.tif	5.667	Hoechst	MitoTracker	74	8283	874.892	40.948	813.694	2820.68	576.246	258	6	5.541	1545.57	-2.005	77.512	0	0	0	0	0	0	0	0	0
R1	Blank	Hela_BICD2N-MTS_siLis1_blank_serie_0002.tif	5.031	Hoechst	MitoTracker	75	19039	2010.99	44.784	601.019	1654.52	448.604	710	7	6.488	3935.23	2.856	834.829	481.092	128.584	0	0	0	0	0	0	0
R1	Blank	Hela_BICD2N-MTS_siLis1_blank_serie_0002.tif	3.344	Hoechst	MitoTracker	76	26310	2778.99	44.492	587.832	1391.2	391.573	465	4	6.07	4977.89	-1.966	735.024	162.82	0	0	0	0	0	0	0	0
R1	Blank	Hela_BICD2N-MTS_siLis1_blank_serie_0002.tif	5.533	Hoechst	MitoTracker	77	14521	1533.78	42.319	593.399	1372.75	410.718	810	5	6.621	3299.04	1.768	602.948	511.16	111.796	0	0	0	0	0	0	0
R1	Blank	Hela_BICD2N-MTS_siLis1_blank_serie_0002.tif	6.472	Hoechst	MitoTracker	78	9220	973.863	56.202	687.346	1862.19	549.616	879	5	6.669	2401.66	1.246	697.31	356.259	42.319	0	0	0	0	0	0	0
R1	Blank	Hela_BICD2N-MTS_siLis1_blank_serie_0002.tif	4.499	Hoechst	MitoTracker	79	5889	622.026	42.376	785.85	2477.68	625.178	288	4	5.613	1978.12	-1.038	145.121	0	0	0	0	0	0	0	0	0
R1	Blank	Hela_BICD2N-MTS_siLis1_blank_serie_0002.tif	3.75	Hoechst	MitoTracker	80	3942	416.374	44.041	968.724	2960.62	773.206	376	2	5.906	2111.89	-3.062	93.166	0	0	0	0	0	0	0	0	0
R1	Blank	Hela_BICD2N-MTS_siLis1_blank_serie_0002.tif	5.364	Hoechst	MitoTracker	81	14591	1541.17	33.352	592.713	1601.22	440.555	645	4	6.391	2537.32	-0.518	694.47	49.059	0	0	0	0	0	0	0	0
R1	Blank	Hela_BICD2N-MTS_siLis1_blank_serie_0002.tif	8.484	Hoechst	MitoTracker	82	15660	1654.09	42.256	598.8	1615.36	461.6	1190	9	6.978	2429.08	0.685	822.118	427.968	63.624	0	0	0	0	0	0	0
R1	Blank	Hela_BICD2N-MTS_siLis1_blank_serie_0002.tif	1.895	Hoechst	MitoTracker	83	7830	827.044	42.991	623.681	1966.94	461.907	147	2	4.928	2423.66	-3.302	19.671	0	0	0	0	0	0	0	0	0
R1	Blank	Hela_BICD2N-MTS_siLis1_blank_serie_0002.tif	3.196	Hoechst	MitoTracker	84	20306	2144.82	40.445	618.139	1630.42	419.5	361	2	5.861	4201.94	-4.807	25.105	0	0	0	0	0	0	0	0	0
R1	Blank	Hela_BICD2N-MTS_siLis1_blank_serie_0002.tif	5.973	Hoechst	MitoTracker	85	9541	1007.77	52.041	654.653	1722.43	441.827	697	5	6.462	2209.45	2.14	533.082	304.367	2.567	0	0	0	0	0	0	0
R1	Blank	Hela_BICD2N-MTS_siLis1_blank_serie_0002.tif	3.933	Hoechst	MitoTracker	86	15151	1600.32	48.954	572.743	1320.49	376.433	569	4	6.262	3799.55	2.705	597.572	446.42	127.558	0.876	0	0	0	0	0	0
R1	Blank	Hela_BICD2N-MTS_siLis1_blank_serie_0002.tif	4.319	Hoechst	MitoTracker	87	26433	2791.99	39.07	522.645	1101.79	328.342	685	5	6.431	3257.48	0.578	913.302	222.731	1.635	0	0	0	0	0	0	0
R1	Blank	Hela_BICD2N-MTS_siLis1_blank_serie_0002.tif	1.786	Hoechst	MitoTracker	88	6364	672.198	40.076	728.149	2164.12	577.233	153	1	5.023	2105.83	0.684	276.981	33.926	0	0	0	0	0	0	0	0
R1	Blank	Hela_BICD2N-MTS_siLis1_blank_serie_0002.tif	7.273	Hoechst	MitoTracker	89	7592	801.905	43.251	673.005	2118.4	518.791	688	6	6.416	1872.59	-1.336	301.383	404.005	20.239	0	0	0	0	0	0	0
R1	Blank	Hela_BICD2N-MTS_siLis1_blank_serie_0002.tif	4.892	Hoechst	MitoTracker	90	12405	1310.28	40.785	678.026	1825.1	552.437	692	3	6.473	3067.88	1.582	846.424	320.083	0	0	0	0	0	0	0	0
R1	Blank	Hela_BICD2N-MTS_siLis1_blank_serie_0002.tif	5.176	Hoechst	MitoTracker	91	8418	889.151	65.049	744.763	2711.22	615.533	837	7	6.631	2512.57	2.945	501.655	286.462	250.196	108.032	0	0	0	0	0	0
R1	Blank	Hela_BICD2N-MTS_siLis1_blank_serie_0002.tif	7.748	Hoechst	MitoTracker	92	9148	966.258	38.196	610.905	1952.21	529.444	1122	6	6.945	1669.27	-0.246	735.894	162.239	0	0	0	0	0	0	0	0
R1	Blank	Hela_BICD2N-MTS_siLis1_blank_serie_0002.tif	5.071	Hoechst	MitoTracker	93	18137	1915.72	43.257	586.225	1314.19	370.092	701	4	6.479	2555.89	1.13	668.007	268.474	33.674	0	0	0	0	0	0	0
R1	Blank	Hela_BICD2N-MTS_siLis1_blank_serie_0002.tif	2.917	Hoechst	MitoTracker	94	4400	464.75	61.264	751.581	2819.81	664.08	261	5	5.484	2918.9	-0.59	420.969	0	0	0	0	0	0	0	0	0
R1	Blank	Hela_BICD2N-MTS_siLis1_blank_serie_0002.tif	4.555	Hoechst	MitoTracker	95	4388	463.483	43.118	787.425	2864.44	619.924	181	2	5.166	1577.46	-1.948	69.68	0	0	0	0	0	0	0	0	0
R1	Blank	Hela_BICD2N-MTS_siLis1_blank_serie_0002.tif	5.517	Hoechst	MitoTracker	96	7978	842.676	46.861	694.813	1857.6	541.362	612	5	6.309	2348.97	2.782	507.02	150.1	107.293	0	0	0	0	0	0	0
R1	Blank	Hela_BICD2N-MTS_siLis1_blank_serie_0002.tif	5.827	Hoechst	MitoTracker	97	4876	515.028	47.839	801.724	2678.62	594.648	684	6	6.461	1703.48	-0.742	525.424	19.613	0	0	0	0	0	0	0	0
R1	Blank	Hela_BICD2N-MTS_siLis1_blank_serie_0002.tif	6.215	Hoechst	MitoTracker	98	20296	2143.76	44.861	658.993	1349.81	488.529	617	3	6.363	3248.82	8.906	973.834	87.879	0	0	0	0	0	0	31.478	0
R1	Blank	Hela_BICD2N-MTS_siLis1_blank_serie_0002.tif	6.325	Hoechst	MitoTracker	99	13642	1440.94	41.172	632.328	1545.04	443.732	849	6	6.669	2575.17	3.189	592.751	298.538	91.572	4.309	10.67	0	0	0	0	0
R1	Blank	Hela_BICD2N-MTS_siLis1_blank_serie_0002.tif	4.173	Hoechst	MitoTracker	100	10788	1139.48	41.795	605.777	1563.69	417.559	577	4	6.283	2623.57	0.837	657.534	161.687	0	0	0	0	0	0	0	0
R1	Blank	Hela_BICD2N-MTS_siLis1_blank_serie_0002.tif	6.842	Hoechst	MitoTracker	101	6880	726.7	51.849	735.096	2168.33	683.881	1159	6	6.93	2269.52	2.273	911.045	454.17	68.617	0	0	0	0	0	0	0
R1	Blank	Hela_BICD2N-MTS_siLis1_blank_serie_0002.tif	4.137	Hoechst	MitoTracker	102	30994	3273.74	41.569	528.127	1037.92	313.719	624	6	6.343	4044.48	0.157	1047.66	304.961	11.579	0	0	0	0	0	0	0
R1	Blank	Hela_BICD2N-MTS_siLis1_blank_serie_0002.tif	7.007	Hoechst	MitoTracker	103	29224	3086.78	44.237	551.692	1334.2	360.848	1030	10	6.808	3396.25	-1.961	1254.9	322.599	0	0	0	0	0	0	0	0
R1	Blank	Hela_BICD2N-MTS_siLis1_blank_serie_0002.tif	6.646	Hoechst	MitoTracker	104	10591	1118.67	62.317	644.753	1679.99	535.346	810	8	6.578	2775.99	-0.472	961.116	208.086	0	0	0	0	0	0	0	0
R1	Blank	Hela_BICD2N-MTS_siLis1_blank_serie_0002.tif	6.413	Hoechst	MitoTracker	105	7025	742.016	42.222	773.284	2235.35	658.293	963	5	6.844	1998.36	-1.168	1028.59	19.459	0	0	0	0	0	0	0	0
R1	Blank	Hela_BICD2N-MTS_siLis1_blank_serie_0002.tif	4.41	Hoechst	MitoTracker	106	20581	2173.87	47.53	579.718	1313.22	385.668	697	3	6.476	3974.65	2.937	858.591	423.035	98.63	0	0	0	0	0	0	0
R1	Blank	Hela_BICD2N-MTS_siLis1_blank_serie_0002.tif	5.499	Hoechst	MitoTracker	108	8330	879.856	54.131	737.241	2859.79	599.625	748	6	6.536	2416.02	-1.307	529.152	89.854	0	0	0	0	0	0	0	0
R1	Blank	Hela_BICD2N-MTS_siLis1_blank_serie_0002.tif	5.941	Hoechst	MitoTracker	109	16718	1765.84	43.46	562.311	1363.09	399.42	839	5	6.641	3013.18	2.566	833.338	410.209	71.371	0	0	0	0	0	0	0
R1	Blank	Hela_BICD2N-MTS_siLis1_blank_serie_0002.tif	3.726	Hoechst	MitoTracker	110	15410	1627.68	47.54	638.86	1905.05	490.88	485	4	6.127	4511.87	0.417	612.976	26.248	0	0	0	0	0	0	0	0
R1	Blank	Hela_BICD2N-MTS_siLis1_blank_serie_0002.tif	4.655	Hoechst	MitoTracker	111	18168	1918.99	41.653	564.268	1304.64	377.403	747	8	6.487	2908.25	1.848	558.3	393.736	64.111	0	0	0	0	0	0	0
R1	Blank	Hela_BICD2N-MTS_siLis1_blank_serie_0002.tif	4.656	Hoechst	MitoTracker	112	6497	686.246	45.325	721.756	2280.13	646.172	611	9	6.353	2504.7	-0.454	442.886	229.196	0	0	0	0	0	0	0	0
R1	Blank	Hela_BICD2N-MTS_siLis1_blank_serie_0002.tif	4.657	Hoechst	MitoTracker	113	9261	978.193	51.923	666.975	1826.41	597.085	778	7	6.5	3416.13	0.38	701.251	432.613	259.894	0	0	0	0	0	0	0
R1	Blank	Hela_BICD2N-MTS_siLis1_blank_serie_0002.tif	4.51	Hoechst	MitoTracker	114	6241	659.206	40.946	670.197	2011	496.977	442	2	6.056	1738.65	-2.058	300.614	51.253	0	0	0	0	0	0	0	0
R1	Blank	Hela_BICD2N-MTS_siLis1_blank_serie_0002.tif	7.662	Hoechst	MitoTracker	115	16340	1725.91	41.048	546.395	1376.66	383.071	903	6	6.707	2037.47	0.741	734.192	260.372	0	0	0	0	0	0	0	0
R1	Blank	Hela_BICD2N-MTS_siLis1_blank_serie_0002.tif	2.318	Hoechst	MitoTracker	116	16790	1773.44	38.566	555.73	1213.93	369.896	214	2	5.286	2730.15	-1.768	91.131	0	0	0	0	0	0	0	0	0
R1	Blank	Hela_BICD2N-MTS_siLis1_blank_serie_0002.tif	3.375	Hoechst	MitoTracker	117	14924	1576.35	37.794	588.033	1273.53	371.94	406	3	5.95	3250.86	-1.692	546.574	6.839	0	0	0	0	0	0	0	0
R1	Blank	Hela_BICD2N-MTS_siLis1_blank_serie_0002.tif	5.822	Hoechst	MitoTracker	118	23010	2430.43	41.174	592.717	1431.92	397.758	798	5	6.569	3460.68	-0.103	920.564	514.244	12.543	0	0	0	0	0	0	0
R1	Blank	Hela_BICD2N-MTS_siLis1_blank_serie_0002.tif	3.799	Hoechst	MitoTracker	119	11726	1238.56	49.531	631.688	1052.75	462.836	503	4	6.141	3013.8	0.58	572.987	334.71	1.037	0	0	0	0	0	0	0
R1	Blank	Hela_BICD2N-MTS_siLis1_blank_serie_0002.tif	16.939	Hoechst	MitoTracker	120	18867	1992.83	52.188	714.09	1410.83	643.944	1257	12	7.035	3301.94	11.725	769.964	315.916	19.913	0	0	14.218	232.307	626.836	669.87	216.655
R1	Blank	Hela_BICD2N-MTS_siLis1_blank_serie_0002.tif	5.352	Hoechst	MitoTracker	121	7768	820.495	52.896	767.586	2835.58	696.475	678	4	6.481	2995.53	-0.259	782.536	279.968	0	0	0	0	0	0	0	0
R1	Blank	Hela_BICD2N-MTS_siLis1_blank_serie_0002.tif	4.32	Hoechst	MitoTracker	122	12025	1270.14	44.535	658.47	1633.95	515.048	587	5	6.3	3270.45	0.921	769.399	310.488	0	0	0	0	0	0	0	0
R1	Blank	Hela_BICD2N-MTS_siLis1_blank_serie_0002.tif	4.557	Hoechst	MitoTracker	123	11384	1202.43	51.609	678.272	1628.51	411.208	499	2	6.134	2509.94	-0.187	650.571	40.466	0	0	0	0	0	0	0	0
R1	Blank	Hela_BICD2N-MTS_siLis1_blank_serie_0002.tif	10.47	Hoechst	MitoTracker	124	16374	1729.5	40.566	593.862	1324.54	438.502	1019	8	6.789	2829.76	0.97	620.179	649.147	139.664	13.042	0	0	0	0	0	0
R1	Blank	Hela_BICD2N-MTS_siLis1_blank_serie_0002.tif	2.193	Hoechst	MitoTracker	125	8737	922.846	38.748	644.95	1654.92	413.33	206	2	5.321	2494.6	-2.201	144.993	7.099	0	0	0	0	0	0	0	0
R1	Blank	Hela_BICD2N-MTS_siLis1_blank_serie_0002.tif	5.529	Hoechst	MitoTracker	126	15880	1677.33	54.751	642.42	1821.02	422.362	859	6	6.679	2749.14	-1.315	724.806	279.704	0	0	0	0	0	0	0	0
R1	Blank	Hela_BICD2N-MTS_siLis1_blank_serie_0002.tif	3.314	Hoechst	MitoTracker	127	17568	1855.62	41.506	579.977	1231.43	363.818	448	6	6.022	4332.9	-1.909	708.636	67.847	0	0	0	0	0	0	0	0
R1	Blank	Hela_BICD2N-MTS_siLis1_blank_serie_0002.tif	7.932	Hoechst	MitoTracker	128	18358	1939.06	43.452	556.286	1227.4	384.852	1147	5	6.923	2407.18	0.512	924.087	446.312	21.502	0	0	0	0	0	0	0
R1	Blank	Hela_BICD2N-MTS_siLis1_blank_serie_0002.tif	6.89	Hoechst	MitoTracker	129	20299	2144.08	54.181	633.434	1234.09	474.606	958	6	6.791	2628.4	2.842	827.885	137.613	0	0	67.195	1.786	0	0	0	0
R1	Blank	Hela_BICD2N-MTS_siLis1_blank_serie_0002.tif	14.321	Hoechst	MitoTracker	130	22090	2333.26	40.878	537.522	1186.05	426.168	580	6	6.271	4649.82	15.025	910.894	408.932	2.951	0	0	0	0	0	0	0
R1	Blank	Hela_BICD2N-MTS_siLis1_blank_serie_0002.tif	9.442	Hoechst	MitoTracker	131	11283	1191.77	50.594	702.466	1741.9	652.229	720	5	6.454	4007.5	6.753	759.578	167.636	0	406.097	426.397	0	0	0	0	0
R1	Blank	Hela_BICD2N-MTS_siLis1_blank_serie_0002.tif	8.164	Hoechst	MitoTracker	132	7311	772.224	61.384	739.505	3102.67	570.979	443	6	5.942	1500.64	0.967	272.184	47.301	17.884	0	0	0	0	0	0	0
R1	Blank	Hela_BICD2N-MTS_siLis1_blank_serie_0002.tif	3.261	Hoechst	MitoTracker	133	5838	616.639	103.282	819.507	2514.45	609.675	479	1	6.093	3325.22	-0.244	598.267	132.811	0	0	0	0	0	0	0	0
R1	Blank	Hela_BICD2N-MTS_siLis1_blank_serie_0002.tif	5.598	Hoechst	MitoTracker	135	19055	2012.68	41.657	582.65	1288.13	356.915	880	5	6.72	2548.96	-1.166	1044.84	27.7	0	0	0	0	0	0	0	0
R1	Blank	Hela_BICD2N-MTS_siLis1_blank_serie_0002.tif	6.026	Hoechst	MitoTracker	136	8183	864.329	46.969	676.226	2001.93	549.344	798	8	6.627	2307.8	1.384	603.599	294.036	56.999	0	0	0	0	0	0	0
R1	Blank	Hela_BICD2N-MTS_siLis1_blank_serie_0002.tif	6.676	Hoechst	MitoTracker	137	20118	2124.96	47.156	616.081	1652.22	442.398	989	13	6.771	3204.22	1.69	1025.87	194.09	74.289	11.732	0	0	0	0	0	0
R1	Blank	Hela_BICD2N-MTS_siLis1_blank_serie_0002.tif	3.102	Hoechst	MitoTracker	138	14727	1555.54	42.588	571.363	1398.33	370.776	465	2	6.065	3982.86	1.425	661.553	427.783	2.573	0	0	0	0	0	0	0
R1	Blank	Hela_BICD2N-MTS_siLis1_blank_serie_0002.tif	7.875	Hoechst	MitoTracker	139	7099	749.832	39.232	857.449	2820.25	648.526	876	10	6.699	1869.27	-0.776	533.406	120.302	31.985	0	0	0	0	0	0	0
R1	Blank	Hela_BICD2N-MTS_siLis1_blank_serie_0002.tif	7.349	Hoechst	MitoTracker	140	9241	976.081	45.21	672.928	1969.41	587.591	785	7	6.53	2380.21	1.123	748.435	285.668	35.092	0	0	0	0	0	0	0
R1	Blank	Hela_BICD2N-MTS_siLis1_blank_serie_0002.tif	4.566	Hoechst	MitoTracker	141	20429	2157.81	46.121	563.542	1180.42	365.123	607	6	6.265	3744.9	0.892	1062.37	206.975	0	0	0	0	0	0	0	0
R1	Blank	Hela_BICD2N-MTS_siLis1_blank_serie_0002.tif	3.549	Hoechst	MitoTracker	142	6007	634.489	56.644	872.237	2485.18	572.548	472	4	6.089	2528.84	-2.123	462.156	100.828	0	0	0	0	0	0	0	0
R1	Blank	Hela_BICD2N-MTS_siLis1_blank_serie_0002.tif	6.294	Hoechst	MitoTracker	143	13479	1423.72	35.627	619.179	1381.5	445.023	446	3	6.074	2301.14	-0.944	347.893	15.882	0	0	0	0	0	0	0	0
R1	Blank	Hela_BICD2N-MTS_siLis1_blank_serie_0002.tif	4.264	Hoechst	MitoTracker	144	23383	2469.83	41.779	577.363	1229.77	385.279	577	8	6.233	4234.16	2.716	689.772	371.681	7.918	6.377	11.093	0	0	0	0	0
R1	Blank	Hela_BICD2N-MTS_siLis1_blank_serie_0002.tif	6.756	Hoechst	MitoTracker	145	20457	2160.77	40.699	572.768	1400.09	416.542	1238	6	7.066	2656.33	-2.063	948.336	41.099	0	0	0	0	0	0	0	0
R1	Blank	Hela_BICD2N-MTS_siLis1_blank_serie_0002.tif	3.723	Hoechst	MitoTracker	146	19034	2010.47	41.59	585.926	1286.87	416.103	596	4	6.316	4274.29	-0.857	929.594	306.048	0.316	0	0	0	0	0	0	0
R1	Blank	Hela_BICD2N-MTS_siLis1_blank_serie_0002.tif	4.697	Hoechst	MitoTracker	147	16625	1756.02	45.676	635.811	1846.94	435.243	731	8	6.474	3668.89	-2.35	702.666	365.017	13.607	0	0	0	0	0	0	0
R1	Blank	Hela_BICD2N-MTS_siLis1_blank_serie_0002.tif	5.492	Hoechst	MitoTracker	148	17531	1851.71	42.788	587.167	1243.43	429.344	870	6	6.651	3750.61	0.939	1229.3	464.149	3.812	0	0	0	0	0	0	0
R1	Blank	Hela_BICD2N-MTS_siLis1_blank_serie_0002.tif	3.091	Hoechst	MitoTracker	149	16048	1695.07	42.352	590.201	1326.13	335.38	176	2	5.139	2489.8	-3.715	3.142	0	0	0	0	0	0	0	0	0
R1	Blank	Hela_BICD2N-MTS_siLis1_blank_serie_0002.tif	2.628	Hoechst	MitoTracker	150	11567	1221.76	50.222	640.094	1518.31	399.375	378	1	5.854	2789.95	-0.828	508.485	19.385	0	0	0	0	0	0	0	0
R1	Blank	Hela_BICD2N-MTS_siLis1_blank_serie_0002.tif	6.371	Hoechst	MitoTracker	151	14135	1493.01	43.528	539.761	1269.62	352.566	799	5	6.619	1947.49	0.771	718.548	162.289	1.498	0	0	0	0	0	0	0
R1	Blank	Hela_BICD2N-MTS_siLis1_blank_serie_0002.tif	2.264	Hoechst	MitoTracker	152	10918	1153.21	45.448	732.31	1755.32	545.829	267	2	5.539	3929.66	0.433	368.806	151.128	0	0	0	0	0	0	0	0
R1	Blank	Hela_BICD2N-MTS_siLis1_blank_serie_0002.tif	4.351	Hoechst	MitoTracker	153	7215	762.084	49.276	750.535	2142.72	808.252	167	3	5.075	2075.47	-3.426	79.999	0	0	0	0	0	0	0	0	0
R1	Blank	Hela_BICD2N-MTS_siLis1_blank_serie_0002.tif	5.271	Hoechst	MitoTracker	154	21265	2246.12	57.673	581.286	1367.56	360.138	691	5	6.395	3322.3	0.74	775.247	263.194	23.044	0	0	0	0	0	0	0
R1	Blank	Hela_BICD2N-MTS_siLis1_blank_serie_0002.tif	0.663	Hoechst	MitoTracker	155	12111	1279.22	40.673	656.173	1570.14	373.275	23	1	3.12	1626.39	-3.103	0	0	0	0	0	0	0	0	0	0
R1	Blank	Hela_BICD2N-MTS_siLis1_blank_serie_0002.tif	8.168	Hoechst	MitoTracker	156	35913	3793.31	41.359	532.609	1152.61	321.354	1503	11	7.183	2659.99	0.664	1338.91	379.879	102.207	0	0	0	0	0	0	0
R1	Blank	Hela_BICD2N-MTS_siLis1_blank_serie_0002.tif	3.645	Hoechst	MitoTracker	157	17620	1861.11	40.644	616.043	1385.05	426.723	456	3	6.042	3946.93	-2.607	618.326	19.263	0	0	0	0	0	0	0	0
R1	Blank	Hela_BICD2N-MTS_siLis1_blank_serie_0002.tif	4.733	Hoechst	MitoTracker	159	13434	1418.97	46.926	585.762	1410.8	419.616	689	7	6.375	3171.23	0.735	666.808	372.686	6.447	0	0	0	0	0	0	0
R1	Blank	Hela_BICD2N-MTS_siLis1_blank_serie_0002.tif	4.604	Hoechst	MitoTracker	160	9443	997.417	53.799	627.489	1727.81	529.594	453	4	6.034	2960.79	-0.394	436.391	283.477	71.385	0	0	0	0	0	0	0
R1	Blank	Hela_BICD2N-MTS_siLis1_blank_serie_0002.tif	17.492	Hoechst	MitoTracker	161	25794	2724.49	39.867	533.628	1116.01	364.78	1165	7	6.943	3017.35	4.964	1169.52	101.189	0	0	0	0	0	0	0	0
R1	Blank	Hela_BICD2N-MTS_siLis1_blank_serie_0002.tif	4.651	Hoechst	MitoTracker	162	15745	1663.07	55.977	608.037	1395.46	444.14	798	5	6.532	3935.2	3.243	672.581	547.532	269.507	9.801	0	0	0	0	0	0
R1	Blank	Hela_BICD2N-MTS_siLis1_blank_serie_0002.tif	3.883	Hoechst	MitoTracker	163	14780	1561.14	48.312	604.551	1499.27	415.84	590	3	6.265	4534.91	0.017	1094.98	286.591	0.376	0	0	0	0	0	0	0
R1	Blank	Hela_BICD2N-MTS_siLis1_blank_serie_0002.tif	3.227	Hoechst	MitoTracker	164	13380	1413.26	48.534	598.363	1450.32	390.909	439	3	5.923	3734.44	1.123	718.511	196.47	0	0	0	0	0	0	0	0
R1	Blank	Hela_BICD2N-MTS_siLis1_blank_serie_0002.tif	3.156	Hoechst	MitoTracker	165	17033	1799.11	40.384	618.462	1761.88	462.142	383	3	5.924	3972.78	-4.321	134.373	5.174	0	0	0	0	0	0	0	0
R1	Blank	Hela_BICD2N-MTS_siLis1_blank_serie_0002.tif	3.774	Hoechst	MitoTracker	166	17216	1818.44	37.754	621.244	1664.2	475.58	447	6	6.05	3710.21	-1.329	602.674	34.68	0	0	0	0	0	0	0	0
R1	Blank	Hela_BICD2N-MTS_siLis1_blank_serie_0002.tif	2.894	Hoechst	MitoTracker	167	14236	1503.68	39.504	626.921	1545.64	473.025	17	2	2.814	3308	-3.412	27.058	0	0	0	0	0	0	0	0	0
R1	Blank	Hela_BICD2N-MTS_siLis1_blank_serie_0002.tif	5.628	Hoechst	MitoTracker	168	16882	1783.16	56.893	628.052	1813.4	513.248	944	4	6.758	4001.62	0.832	1310.04	453.293	0	0	0	0	0	0	0	0
R1	Blank	Hela_BICD2N-MTS_siLis1_blank_serie_0002.tif	5.719	Hoechst	MitoTracker	169	4232	447.005	57.994	750.662	3068.56	727.075	427	4	5.95	1443.71	-0.416	332.394	136.615	0	0	0	0	0	0	0	0
R1	Blank	Hela_BICD2N-MTS_siLis1_blank_serie_0002.tif	6.816	Hoechst	MitoTracker	171	9844	1039.77	43.895	642.456	2026.93	565.458	1012	11	6.83	2396.96	0.578	884.284	257.435	25.015	0	0	0	0	0	0	0
R1	Blank	Hela_BICD2N-MTS_siLis1_blank_serie_0002.tif	4.32	Hoechst	MitoTracker	172	8304	877.11	40.502	693.812	1993.24	511.875	639	3	6.373	2903.33	1.606	776.752	180.32	0	0	0	0	0	0	0	0
R1	Blank	Hela_BICD2N-MTS_siLis1_blank_serie_0002.tif	2.329	Hoechst	MitoTracker	173	19270	2035.39	45.183	571.359	1250.34	395.181	269	2	5.509	4872.39	2.542	438.008	314.396	15.636	0	0	0	0	0	0	0
R1	Blank	Hela_BICD2N-MTS_siLis1_blank_serie_0002.tif	3.418	Hoechst	MitoTracker	174	7791	822.924	58.456	662.929	1940.63	474.998	489	2	6.11	3379.5	0.78	778.552	207.557	0	0	0	0	0	0	0	0
R1	Blank	Hela_BICD2N-MTS_siLis1_blank_serie_0002.tif	3.863	Hoechst	MitoTracker	175	9178	969.426	58.67	684.222	1784.62	571.106	613	2	6.324	3365.62	1.257	971.359	444.835	13.241	0	0	0	0	0	0	0
R1	Blank	Hela_BICD2N-MTS_siLis1_blank_serie_0002.tif	5.633	Hoechst	MitoTracker	176	11343	1198.1	52.994	663.562	2068.25	558.154	669	3	6.391	3198.61	1.137	512.046	500.116	25.005	0	0	0	0	0	0	0
R1	Blank	Hela_BICD2N-MTS_siLis1_blank_serie_0002.tif	6.511	Hoechst	MitoTracker	177	16509	1743.76	43.915	595.026	1293.18	439.655	925	6	6.69	3477.24	2.15	1010.67	439.726	90.057	0	0	0	0	0	0	0
R1	Blank	Hela_BICD2N-MTS_siLis1_blank_serie_0002.tif	4.154	Hoechst	MitoTracker	178	18819	1987.76	39	547.519	1427.7	372.746	655	5	6.429	3337.65	0.165	712.35	223.417	39.975	0	0	0	0	0	0	0
R1	Blank	Hela_BICD2N-MTS_siLis1_blank_serie_0002.tif	3.118	Hoechst	MitoTracker	180	5877	620.758	58.538	832.04	2562.39	671.437	384	2	5.916	2643.44	-2.598	483.699	0.678	0	0	0	0	0	0	0	0
R1	Blank	Hela_BICD2N-MTS_siLis1_blank_serie_0002.tif	4.389	Hoechst	MitoTracker	181	12093	1277.32	44.915	672.267	2249.42	590.286	662	7	6.431	3707	-3.715	68.619	0	0	0	0	0	0	0	0	0
R1	Blank	Hela_BICD2N-MTS_siLis1_blank_serie_0002.tif	3.99	Hoechst	MitoTracker	182	19478	2057.36	45.568	565.143	1234.14	348.133	604	6	6.325	4106.9	2.077	963.743	392.841	64.054	0	0	0	0	0	0	0
R1	Blank	Hela_BICD2N-MTS_siLis1_blank_serie_0002.tif	6.198	Hoechst	MitoTracker	183	10921	1153.53	37.054	578.131	1470.42	459.394	790	6	6.633	2077.91	-0.512	440.859	132.534	18.493	0	0	0	0	0	0	0
R1	Blank	Hela_BICD2N-MTS_siLis1_blank_serie_0002.tif	5.036	Hoechst	MitoTracker	184	9845	1039.88	50.848	637.357	2215.84	646.08	434	3	5.91	3259.49	-1.107	524.797	187.783	3.89	0	0	0	0	0	0	0
R1	Blank	Hela_BICD2N-MTS_siLis1_blank_serie_0002.tif	6.005	Hoechst	MitoTracker	185	10620	1121.74	38.796	620.058	1681.06	504.19	1011	11	6.777	2407.5	-0.772	953.243	162.203	0	0	0	0	0	0	0	0
R1	Blank	Hela_BICD2N-MTS_siLis1_blank_serie_0002.tif	6.615	Hoechst	MitoTracker	186	16464	1739.01	45.592	610.886	1640.27	452.309	961	6	6.74	2924.84	-0.824	1083.61	188.781	0	0	0	0	0	0	0	0
R1	Blank	Hela_BICD2N-MTS_siLis1_blank_serie_0002.tif	4.687	Hoechst	MitoTracker	187	16565	1749.68	49.242	605.951	1307.23	428.348	654	2	6.385	4029.36	0.718	1306.28	216.474	0	0	0	0	0	0	0	0
R1	Blank	Hela_BICD2N-MTS_siLis1_blank_serie_0002.tif	2.752	Hoechst	MitoTracker	188	7999	844.894	48.496	754.641	2044.87	645.387	322	3	5.727	3723.61	-1.871	395.733	12.61	0	0	0	0	0	0	0	0
R1	Blank	Hela_BICD2N-MTS_siLis1_blank_serie_0002.tif	2.709	Hoechst	MitoTracker	190	6344	670.085	50.896	761.13	2484.42	709.982	402	2	5.943	4132.36	-1.211	765.18	221.717	0	0	0	0	0	0	0	0
R1	Blank	Hela_BICD2N-MTS_siLis1_blank_serie_0002.tif	4.079	Hoechst	MitoTracker	191	7771	820.812	65.784	744.859	2893.21	719.177	575	5	6.28	3852	0.145	752.704	332.374	181.777	0	0	0	0	0	0	0
R1	Blank	Hela_BICD2N-MTS_siLis1_blank_serie_0002.tif	6.594	Hoechst	MitoTracker	192	12076	1275.53	42.443	586.735	1404.86	436.488	677	4	6.402	2559.47	2.596	425.427	264.576	101.451	29.343	0	0	0	0	0	0
R1	Blank	Hela_BICD2N-MTS_siLis1_blank_serie_0002.tif	2.548	Hoechst	MitoTracker	193	6324	667.973	38.857	748.812	2827.59	621.734	217	3	5.356	2442.59	-4.711	0	0	0	0	0	0	0	0	0	0
R1	Blank	Hela_BICD2N-MTS_siLis1_blank_serie_0002.tif	5.524	Hoechst	MitoTracker	194	16195	1710.6	45.951	644.143	1674.01	474.729	797	4	6.548	3476.51	2.599	868.986	383.385	44.311	0	0	0	0	0	0	0
R1	Blank	Hela_BICD2N-MTS_siLis1_blank_serie_0002.tif	3.755	Hoechst	MitoTracker	195	6886	727.334	39.763	673.328	1715.01	476.469	425	6	6.009	2450.55	-1.396	356.799	76.686	0	0	0	0	0	0	0	0
R1	Blank	Hela_BICD2N-MTS_siLis1_blank_serie_0002.tif	1.42	Hoechst	MitoTracker	196	6161	650.756	39.378	665.165	1611.76	489.751	93	1	4.501	1749.1	-1.611	90.692	0	0	0	0	0	0	0	0	0
R1	Blank	Hela_BICD2N-MTS_siLis1_blank_serie_0002.tif	4.184	Hoechst	MitoTracker	197	11751	1241.2	43.144	616.031	1608.89	436.904	314	4	5.671	3319.16	-0.123	520.218	26.742	0	0	0	0	0	0	0	0
R1	Blank	Hela_BICD2N-MTS_siLis1_blank_serie_0002.tif	5.251	Hoechst	MitoTracker	198	31620	3339.86	40.645	530.661	1158.69	328.046	905	8	6.695	4044.72	-2.246	1134.7	77.038	0	0	0	0	0	0	0	0
R1	Blank	Hela_BICD2N-MTS_siLis1_blank_serie_0002.tif	3.099	Hoechst	MitoTracker	199	6105	644.841	63.043	703.807	2179.86	536.663	395	3	5.913	3165.39	1.043	820.017	42.471	0	0	0	0	0	0	0	0
R1	Blank	Hela_BICD2N-MTS_siLis1_blank_serie_0002.tif	4.927	Hoechst	MitoTracker	200	18083	1910.02	50.401	557.933	1259.14	370.928	760	3	6.5	3682.02	0.507	1356.81	526.591	1.728	0	0	0	0	0	0	0
R1	Blank	Hela_BICD2N-MTS_siLis1_blank_serie_0002.tif	3.54	Hoechst	MitoTracker	201	6810	719.306	36.743	857.976	3034.12	819.718	93	3	4.475	2136.12	-1.434	66.977	61.433	0	0	0	0	0	0	0	0
R1	Blank	Hela_BICD2N-MTS_siLis1_blank_serie_0002.tif	5.022	Hoechst	MitoTracker	202	16276	1719.15	37.265	646.173	1610.02	513.202	460	5	6.089	3271.66	-0.258	572.31	23.723	0	0	0	0	0	0	0	0
R1	Blank	Hela_BICD2N-MTS_siLis1_blank_serie_0002.tif	4.679	Hoechst	MitoTracker	203	17846	1884.98	45.963	581.966	1310.86	376.618	596	2	6.289	3577.83	0.529	1062.45	268.126	0	0	0	0	0	0	0	0
R1	Blank	Hela_BICD2N-MTS_siLis1_blank_serie_0002.tif	1.505	Hoechst	MitoTracker	204	3568	376.87	40.726	793.33	2151.13	624.199	60	2	4.014	2213.4	1.054	108.482	28.558	0	0	0	0	0	0	0	0
R1	Blank	Hela_BICD2N-MTS_siLis1_blank_serie_0002.tif	4.502	Hoechst	MitoTracker	205	10128	1069.77	50.102	647.091	1780.09	491.007	650	7	6.393	2924.2	-1.04	819.687	139.279	0	0	0	0	0	0	0	0
R1	Blank	Hela_BICD2N-MTS_siLis1_blank_serie_0002.tif	5.096	Hoechst	MitoTracker	206	18475	1951.42	41.227	515.282	1434.71	374.741	521	7	5.982	2306.66	0.719	435.01	159.894	9.019	0	0	0	0	0	0	0
R1	Blank	Hela_BICD2N-MTS_siLis1_blank_serie_0002.tif	3.926	Hoechst	MitoTracker	207	12124	1280.6	38.629	586.329	1508.59	432.737	511	3	6.176	2858.03	0.161	663.028	114.498	0	0	0	0	0	0	0	0
R1	Blank	Hela_BICD2N-MTS_siLis1_blank_serie_0002.tif	3.87	Hoechst	MitoTracker	208	13133	1387.17	45.134	608.255	1474.42	441.895	545	5	6.244	3260.85	-2.3	337.287	16.016	0	0	0	0	0	0	0	0
R1	Blank	Hela_BICD2N-MTS_siLis1_blank_serie_0002.tif	4.843	Hoechst	MitoTracker	209	7719	815.319	41.135	694.518	2003.46	514.865	576	5	6.257	2599.34	2.094	641.113	182.286	10.686	0	0	0	0	0	0	0
R1	Blank	Hela_BICD2N-MTS_siLis1_blank_serie_0002.tif	5.193	Hoechst	MitoTracker	210	7914	835.916	38.667	738.054	1656.51	548.178	663	3	6.435	2944.81	0.258	639.566	189.687	0	0	0	0	0	0	0	0
R1	Blank	Hela_BICD2N-MTS_siLis1_blank_serie_0002.tif	3.204	Hoechst	MitoTracker	211	9405	993.403	48.702	656.157	1719.59	432.843	371	3	5.825	2912.45	0.076	547.694	25.591	0	0	0	0	0	0	0	0
R1	Blank	Hela_BICD2N-MTS_siLis1_blank_serie_0002.tif	4.844	Hoechst	MitoTracker	212	7762	819.861	46.269	653.678	1780.03	537.036	541	7	6.225	2662.68	0.516	546.653	230.974	9.088	0	0	0	0	0	0	0
R1	Blank	Hela_BICD2N-MTS_siLis1_blank_serie_0002.tif	7.035	Hoechst	MitoTracker	213	10103	1067.13	37.484	606.502	1612.68	451.843	514	5	6.155	1906.27	-0.902	503.357	14.883	0	0	0	0	0	0	0	0
R1	Blank	Hela_BICD2N-MTS_siLis1_blank_serie_0002.tif	5.042	Hoechst	MitoTracker	214	14981	1582.37	42.347	569.209	1302.05	426.929	622	5	6.335	3280.71	1.878	288.129	488.576	115.141	0	0	0	0	0	0	0
R1	Blank	Hela_BICD2N-MTS_siLis1_blank_serie_0002.tif	3.804	Hoechst	MitoTracker	215	9911	1046.85	39.591	614.474	1752.45	419.966	354	2	5.714	3512.21	-1.501	485.81	0.679	0	0	0	0	0	0	0	0
R1	Blank	Hela_BICD2N-MTS_siLis1_blank_serie_0002.tif	2.284	Hoechst	MitoTracker	217	5924	625.723	50.659	629.781	2113.63	532.476	132	2	4.833	1597.48	-2.941	12.123	0	0	0	0	0	0	0	0	0
R1	Blank	Hela_BICD2N-MTS_siLis1_blank_serie_0002.tif	4.922	Hoechst	MitoTracker	218	9147	966.152	37.903	698.492	1922.35	492.723	777	9	6.61	2156.08	-2.264	296.806	0	0	0	0	0	0	0	0	0
R1	Blank	Hela_BICD2N-MTS_siLis1_blank_serie_0002.tif	4.997	Hoechst	MitoTracker	219	10168	1073.99	41.76	558.33	1466.01	402.318	724	6	6.49	1962.83	-1.445	697.995	7.663	0	0	0	0	0	0	0	0
R1	Blank	Hela_BICD2N-MTS_siLis1_blank_serie_0002.tif	4.448	Hoechst	MitoTracker	220	7652	808.243	35.861	674.809	2760.79	520.577	683	4	6.498	2100.08	-2.313	241.088	0	0	0	0	0	0	0	0	0
R1	Blank	Hela_BICD2N-MTS_siLis1_blank_serie_0002.tif	4.104	Hoechst	MitoTracker	221	9316	984.003	44.533	681.196	1873.24	496.57	636	7	6.394	3157.52	-1.844	743.7	31.747	0	0	0	0	0	0	0	0
R1	Blank	Hela_BICD2N-MTS_siLis1_blank_serie_0002.tif	4.685	Hoechst	MitoTracker	222	8602	908.586	43.676	634.168	1906.12	465.145	455	4	6.038	2666.63	-2.041	510.235	0	0	0	0	0	0	0	0	0
R1	Blank	Hela_BICD2N-MTS_siLis1_blank_serie_0002.tif	4.396	Hoechst	MitoTracker	223	9041	954.956	44.213	691.763	1914.66	565.947	706	6	6.453	3063.95	-1.128	588.983	137.727	0	0	0	0	0	0	0	0
R1	Blank	Hela_BICD2N-MTS_siLis1_blank_serie_0002.tif	7.395	Hoechst	MitoTracker	224	14696	1552.27	42.056	554.242	1342.92	386.641	1034	8	6.81	2288.32	0.712	691.976	446.541	12.218	0	0	0	0	0	0	0
R1	Blank	Hela_BICD2N-MTS_siLis1_blank_serie_0002.tif	4.018	Hoechst	MitoTracker	225	7595	802.222	60.981	839.122	3067.74	698.628	532	3	6.239	3549.76	0.198	943.041	60.649	0	0	0	0	0	0	0	0
R1	Blank	Hela_BICD2N-MTS_siLis1_blank_serie_0002.tif	8.41	Hoechst	MitoTracker	226	8950	945.344	46.514	715.942	1960.42	579.756	1011	12	6.781	2245.34	0.674	691.849	380.432	37.137	0	0	0	0	0	0	0
R1	Blank	Hela_BICD2N-MTS_siLis1_blank_serie_0002.tif	16.647	Hoechst	MitoTracker	227	29782	3145.72	38.116	489.402	1054.61	318.39	981	5	6.803	2999.35	13.106	413.614	360.913	20.197	12.427	64.476	0	45.204	232.217	208.86	15.955
R1	Blank	Hela_BICD2N-MTS_siLis1_blank_serie_0002.tif	8.955	Hoechst	MitoTracker	228	13007	1373.86	56.495	639.935	1877.03	549.028	1540	12	7.132	2280.65	3.217	1165.14	497.312	61.799	10.025	0	0	0	0	0	0
R1	Blank	Hela_BICD2N-MTS_siLis1_blank_serie_0002.tif	4.324	Hoechst	MitoTracker	229	11082	1170.54	45.356	616.064	1585.62	433.956	573	6	6.292	2721.49	2.271	572.879	234.221	27.297	0	0	0	0	0	0	0
R1	Blank	Hela_BICD2N-MTS_siLis1_blank_serie_0002.tif	4.77	Hoechst	MitoTracker	230	26093	2756.07	45.144	552.037	1170.14	339.591	811	5	6.579	3975	1.89	885.466	695.907	145.406	0	0	0	0	0	0	0
R1	Blank	Hela_BICD2N-MTS_siLis1_blank_serie_0002.tif	5.021	Hoechst	MitoTracker	231	21528	2273.89	40.909	510.283	1103.79	329.453	803	4	6.589	2993.41	2.191	803.268	401.544	30.347	0	0	0	0	0	0	0
R1	Blank	Hela_BICD2N-MTS_siLis1_blank_serie_0002.tif	4.286	Hoechst	MitoTracker	232	10543	1113.6	49.455	643.493	1719.2	496.812	616	7	6.324	3110.32	0.412	899.37	103.894	6.286	0	0	0	0	0	0	0
R1	Blank	Hela_BICD2N-MTS_siLis1_blank_serie_0002.tif	5.976	Hoechst	MitoTracker	233	7915	836.022	69.663	738.013	2960.07	567.478	711	6	6.496	2254.96	0.829	547.508	152.367	0.64	0	0	0	0	0	0	0
R1	Blank	Hela_BICD2N-MTS_siLis1_blank_serie_0002.tif	7.674	Hoechst	MitoTracker	234	33544	3543.09	39.244	476.004	929.577	291.164	1211	12	6.958	2675.97	0.133	991.605	485.232	76.753	0	0	0	0	0	0	0
R1	Blank	Hela_BICD2N-MTS_siLis1_blank_serie_0002.tif	5.531	Hoechst	MitoTracker	235	10429	1101.56	63.932	637.022	1802.38	483.515	968	9	6.759	2571.88	0.994	885.61	379.546	53.634	0	0	0	0	0	0	0
R1	Blank	Hela_BICD2N-MTS_siLis1_blank_serie_0002.tif	3.443	Hoechst	MitoTracker	236	6862	724.799	57.879	617.866	2042.11	453.741	482	5	6.059	2833.03	-1.599	722.266	67.95	0	0	0	0	0	0	0	0
R1	Blank	Hela_BICD2N-MTS_siLis1_blank_serie_0002.tif	3.807	Hoechst	MitoTracker	237	10650	1124.91	44.663	607.605	1599.05	449.898	532	2	6.224	3118.35	-1.293	431.854	43.463	0	0	0	0	0	0	0	0
R1	Blank	Hela_BICD2N-MTS_siLis1_blank_serie_0002.tif	4.923	Hoechst	MitoTracker	238	10741	1134.52	40.064	612.123	1572.21	497.249	787	8	6.599	2612.04	-1.407	593.976	293.563	5.425	0	0	0	0	0	0	0
R1	Blank	Hela_BICD2N-MTS_siLis1_blank_serie_0002.tif	2.797	Hoechst	MitoTracker	239	34356	3628.85	47.382	513.624	986.977	277.784	477	1	6.036	5692.01	0.904	1235.06	313.944	3.069	0	0	0	0	0	0	0
R1	Blank	Hela_BICD2N-MTS_siLis1_blank_serie_0002.tif	5.434	Hoechst	MitoTracker	240	15926	1682.18	49.235	603.589	1384.92	441.37	900	5	6.621	3128.69	-0.514	844.835	428.108	70.539	0	0	0	0	0	0	0
R1	Blank	Hela_BICD2N-MTS_siLis1_blank_serie_0002.tif	3.842	Hoechst	MitoTracker	241	6600	697.125	51.338	744.826	2114.59	641.948	500	2	6.179	3040.95	-1.73	553.992	26.524	0	0	0	0	0	0	0	0
R1	Blank	Hela_BICD2N-MTS_siLis1_blank_serie_0002.tif	5.417	Hoechst	MitoTracker	242	12781	1349.99	51.941	606.201	1463.39	448.65	822	6	6.645	2831.86	-0.901	1074.84	184.665	0	0	0	0	0	0	0	0
R1	Blank	Hela_BICD2N-MTS_siLis1_blank_serie_0002.tif	6.401	Hoechst	MitoTracker	243	10003	1056.57	66.329	769.07	2479.18	675.236	857	6	6.625	3175.03	-0.415	1125.59	189.028	0	0	0	0	0	0	0	0
R1	Blank	Hela_BICD2N-MTS_siLis1_blank_serie_0002.tif	5.685	Hoechst	MitoTracker	244	15214	1606.98	40.213	604.438	1505.33	446.67	877	8	6.691	2790.34	0.852	615.759	164.58	12.287	0	0	0	0	0	0	0
R1	Blank	Hela_BICD2N-MTS_siLis1_blank_serie_0002.tif	3.631	Hoechst	MitoTracker	245	25812	2726.39	45.692	493.951	987.546	291.592	444	8	6.03	3488.55	-1.041	479.274	212.818	0	0	0	0	0	0	0	0
R1	Blank	Hela_BICD2N-MTS_siLis1_blank_serie_0002.tif	5.704	Hoechst	MitoTracker	246	6288	664.17	68.256	712.867	2263.51	614.576	545	4	6.213	2885.88	0.485	515.106	443.792	1.748	0	0	0	0	0	0	0
R1	Blank	Hela_BICD2N-MTS_siLis1_blank_serie_0002.tif	5.42	Hoechst	MitoTracker	247	9534	1007.03	44.915	664.151	1893.22	462.438	728	8	6.53	2226.52	0.687	476.367	267.383	26.82	0	0	0	0	0	0	0
R1	Blank	Hela_BICD2N-MTS_siLis1_blank_serie_0002.tif	8.747	Hoechst	MitoTracker	248	10056	1062.16	41.851	755.091	2478.4	561.771	1317	12	7.116	1807.53	-2.176	709.841	96.968	0	0	0	0	0	0	0	0
R1	Blank	Hela_BICD2N-MTS_siLis1_blank_serie_0002.tif	7.51	Hoechst	MitoTracker	249	8056	850.915	43.046	741.329	2011.58	578.783	857	11	6.642	2061.95	-0.07	388.55	372.533	31.59	0	0	0	0	0	0	0
R1	Blank	Hela_BICD2N-MTS_siLis1_blank_serie_0002.tif	6.709	Hoechst	MitoTracker	250	20768	2193.62	42.327	556.883	1226.43	379.031	702	9	6.422	3007.2	-0.333	748.626	211.671	0	0	0	0	0	0	0	0
R1	Blank	Hela_BICD2N-MTS_siLis1_blank_serie_0002.tif	3.701	Hoechst	MitoTracker	251	23732	2506.69	39.867	529.537	1113.67	298.325	549	4	6.21	3553.46	2.199	810.932	190.557	13.027	0	0	0	0	0	0	0
R1	Blank	Hela_BICD2N-MTS_siLis1_blank_serie_0002.tif	4.723	Hoechst	MitoTracker	252	14463	1527.65	39.798	534.511	1308.52	382.126	677	5	6.354	3052.92	-0.666	962.132	215.889	0	0	0	0	0	0	0	0
R1	Blank	Hela_BICD2N-MTS_siLis1_blank_serie_0002.tif	7.247	Hoechst	MitoTracker	253	12506	1320.95	41.232	630.462	1596.73	474.104	700	4	6.43	2239.75	-0.24	724.791	92.656	0	0	0	0	0	0	0	0
R1	Blank	Hela_BICD2N-MTS_siLis1_blank_serie_0002.tif	7.505	Hoechst	MitoTracker	254	16055	1695.81	48.048	606.291	1735.29	435.266	944	10	6.757	2559.44	-0.86	860.105	223.72	13.811	0	0	0	0	0	0	0
R1	Blank	Hela_BICD2N-MTS_siLis1_blank_serie_0002.tif	5.328	Hoechst	MitoTracker	255	8746	923.796	56.467	700.445	2422.31	539.098	684	7	6.458	2590.13	0.266	711.408	156.762	0	0	0	0	0	0	0	0
R1	Blank	Hela_BICD2N-MTS_siLis1_blank_serie_0002.tif	0.637	Hoechst	MitoTracker	256	12139	1282.18	43.532	609.724	1401.45	415.788	18	1	2.882	1298.83	-0.676	19.499	0	0	0	0	0	0	0	0	0
R1	Blank	Hela_BICD2N-MTS_siLis1_blank_serie_0002.tif	8.025	Hoechst	MitoTracker	257	10281	1085.93	53.254	678.683	1842.78	494.73	763	6	6.479	2256.06	1.21	588.338	302.427	1.423	0	0	0	0	0	0	0
R1	Blank	Hela_BICD2N-MTS_siLis1_blank_serie_0002.tif	4.516	Hoechst	MitoTracker	258	38495	4066.03	38.278	464.993	972.02	282.159	727	5	6.476	3704.78	-0.03	876.804	266.802	0	0	0	0	0	0	0	0
R1	Blank	Hela_BICD2N-MTS_siLis1_blank_serie_0002.tif	5.312	Hoechst	MitoTracker	259	10761	1136.63	48.415	638.71	1677.43	486.65	619	5	6.326	2606.97	0.177	666.29	153.653	0	0	0	0	0	0	0	0
R1	Blank	Hela_BICD2N-MTS_siLis1_blank_serie_0002.tif	6.099	Hoechst	MitoTracker	260	24126	2548.31	41.153	521.076	1137.04	336.2	1066	5	6.823	2996.45	-0.988	1482.8	176.938	0	0	0	0	0	0	0	0
R1	Blank	Hela_BICD2N-MTS_siLis1_blank_serie_0002.tif	4.36	Hoechst	MitoTracker	261	9659	1020.23	47.494	603.976	1524.93	459.972	433	4	6.013	2732.14	-0.421	743.352	4.713	0	0	0	0	0	0	0	0
R1	Blank	Hela_BICD2N-MTS_siLis1_blank_serie_0002.tif	5.638	Hoechst	MitoTracker	262	10570	1116.46	57.354	765.916	1855.36	587.097	784	8	6.641	2455.54	-0.83	869.794	111.581	0	0	0	0	0	0	0	0
R1	Blank	Hela_BICD2N-MTS_siLis1_blank_serie_0002.tif	3.334	Hoechst	MitoTracker	263	8318	878.589	43.179	762.56	2119.25	594.736	203	3	5.276	1286.7	-0.525	128.893	9.565	0	0	0	0	0	0	0	0
R1	Blank	Hela_BICD2N-MTS_siLis1_blank_serie_0002.tif	5.642	Hoechst	MitoTracker	264	4647	490.839	56.296	912.521	3604.49	771.29	438	8	6.001	2052.53	2.084	416.847	170.031	0	190.909	0	0	0	0	0	0
R1	Blank	Hela_BICD2N-MTS_siLis1_blank_serie_0002.tif	2.427	Hoechst	MitoTracker	265	4445	469.503	53.181	861.965	2563.06	702.983	286	2	5.637	2954.26	-3.876	178.097	0	0	0	0	0	0	0	0	0
R1	Blank	Hela_BICD2N-MTS_siLis1_blank_serie_0002.tif	2.799	Hoechst	MitoTracker	267	26290	2776.88	35.589	458.384	826.88	257.859	297	2	5.665	2773.01	-2.332	412.175	6.971	0	0	0	0	0	0	0	0
R1	Blank	Hela_BICD2N-MTS_siLis1_blank_serie_0002.tif	6.544	Hoechst	MitoTracker	268	18210	1923.43	42.753	461.925	1078.91	295.958	457	4	5.978	1994.51	-0.577	523.342	16.056	0	0	0	0	0	0	0	0
R1	Blank	Hela_BICD2N-MTS_siLis1_blank_serie_0002.tif	6.405	Hoechst	MitoTracker	269	13647	1441.46	41.699	649.465	3129.65	562.988	805	7	6.643	2941.2	0.585	506.059	285.934	35.591	0	0	0	0	0	0	0
R1	Blank	Hela_BICD2N-MTS_siLis1_blank_serie_0002.tif	9.649	Hoechst	MitoTracker	270	22345	2360.19	35.698	571.602	1451.28	434.592	1915	18	7.511	1689.2	0.729	1010.84	129.107	5.446	0	0	0	0	0	0	0
R1	Blank	Hela_BICD2N-MTS_siLis1_blank_serie_0002.tif	4.23	Hoechst	MitoTracker	271	11336	1197.37	39.67	626.649	1531.74	496.823	418	6	5.943	3554.65	0.012	477.487	151.023	0	0	0	0	0	0	0	0
R1	Blank	Hela_BICD2N-MTS_siLis1_blank_serie_0002.tif	3.907	Hoechst	MitoTracker	272	8588	907.108	55.491	657.968	2068.3	486.564	366	4	5.844	2116.16	-0.508	300.821	7.271	0	0	0	0	0	0	0	0
R1	Blank	Hela_BICD2N-MTS_siLis1_blank_serie_0002.tif	5.663	Hoechst	MitoTracker	273	23742	2507.75	36.444	468.829	1165.28	364.516	945	10	6.734	2728.12	-0.694	607.799	377.841	100.199	0	0	0	0	0	0	0
R1	Blank	Hela_BICD2N-MTS_siLis1_blank_serie_0002.tif	5.039	Hoechst	MitoTracker	274	10554	1114.77	49.935	604.214	1723.33	476.264	875	7	6.664	2554.53	2.361	579.608	416.927	96.04	14.472	0	0	0	0	0	0
R1	Blank	Hela_BICD2N-MTS_siLis1_blank_serie_0002.tif	6.13	Hoechst	MitoTracker	275	31059	3280.61	37.171	511.478	1074.41	341.644	1065	10	6.871	3270.04	-0.707	1100.45	173.058	0	0	0	0	0	0	0	0
R1	Blank	Hela_BICD2N-MTS_siLis1_blank_serie_0002.tif	3.97	Hoechst	MitoTracker	276	9312	983.58	42.497	583.895	1605.16	416.973	684	5	6.402	2615.41	-1.793	802.374	13.625	0	0	0	0	0	0	0	0
R1	Blank	Hela_BICD2N-MTS_siLis1_blank_serie_0002.tif	5.814	Hoechst	MitoTracker	277	10625	1122.27	57.668	662.518	2203.65	518.681	713	4	6.528	2742.31	-1.241	858.501	30.278	0	0	0	0	0	0	0	0
R1	Blank	Hela_BICD2N-MTS_siLis1_blank_serie_0002.tif	4.542	Hoechst	MitoTracker	278	37292	3938.97	38.69	475.752	1122.71	310.181	791	4	6.608	4505.37	4.511	805.545	638.612	75.389	0	0	0	0	0	0	0
R1	Blank	Hela_BICD2N-MTS_siLis1_blank_serie_0002.tif	2.515	Hoechst	MitoTracker	279	23067	2436.45	33.737	477.856	970.988	319.373	262	3	5.55	3399	-2.275	35.732	0	0	0	0	0	0	0	0	0
R1	Blank	Hela_BICD2N-MTS_siLis1_blank_serie_0002.tif	4.285	Hoechst	MitoTracker	280	17993	1900.51	40.47	576.421	1599.81	370.653	600	7	6.377	2295.26	-2.43	310.522	0	0	0	0	0	0	0	0	0
R1	Blank	Hela_BICD2N-MTS_siLis1_blank_serie_0002.tif	5.283	Hoechst	MitoTracker	281	20236	2137.43	39.603	497.623	1000.32	307.447	669	7	6.373	3040.05	2.101	647.654	295.725	22.741	0	0	0	0	0	0	0
R1	Blank	Hela_BICD2N-MTS_siLis1_blank_serie_0002.tif	5.378	Hoechst	MitoTracker	283	10447	1103.46	57.936	616.705	1617.2	443.67	834	4	6.638	2428.35	-0.253	1008.05	33.161	0	0	0	0	0	0	0	0
R1	Blank	Hela_BICD2N-MTS_siLis1_blank_serie_0002.tif	19.71	Hoechst	MitoTracker	284	48591	5132.43	37.08	472.659	1004.96	262.608	744	8	6.56	2693.14	16.145	159.132	20.98	0	0	0	0	0	0	0	0
R1	Blank	Hela_BICD2N-MTS_siLis1_blank_serie_0002.tif	5.964	Hoechst	MitoTracker	285	12398	1309.54	33.873	531.153	1564.15	414.956	857	8	6.681	2189.33	-1.835	670.245	46.628	0	0	0	0	0	0	0	0
R1	Blank	Hela_BICD2N-MTS_siLis1_blank_serie_0002.tif	4.547	Hoechst	MitoTracker	286	10577	1117.2	47.479	622.912	1807.55	422.196	608	7	6.33	2491.56	0.591	623.853	122.166	20.091	0	0	0	0	0	0	0
R1	Blank	Hela_BICD2N-MTS_siLis1_blank_serie_0002.tif	15.235	Hoechst	MitoTracker	287	34318	3624.84	33.563	410.678	767.942	252.58	1002	8	6.825	2390.3	3.2	441.996	301.822	114.638	0	0	7.063	112.332	5.482	0	0
R1	Blank	Hela_BICD2N-MTS_siLis1_blank_serie_0002.tif	2.874	Hoechst	MitoTracker	288	8336	880.49	46.693	580.495	1616.81	416.725	417	3	5.9	3477.65	0.026	733.562	182.677	0	0	0	0	0	0	0	0
R1	Blank	Hela_BICD2N-MTS_siLis1_blank_serie_0002.tif	5.132	Hoechst	MitoTracker	289	13539	1430.06	51.043	547.93	1638.04	398.178	716	4	6.482	2720.63	0.194	694.971	251.582	1.756	0	0	0	0	0	0	0
R1	Blank	Hela_BICD2N-MTS_siLis1_blank_serie_0002.tif	5.377	Hoechst	MitoTracker	290	17753	1875.16	35.09	429.205	930.214	276.09	479	5	6.085	2428.5	-0.479	257.013	251.451	44.105	0	0	0	0	0	0	0
R1	Blank	Hela_BICD2N-MTS_siLis1_blank_serie_0002.tif	6.03	Hoechst	MitoTracker	291	20355	2150	35.014	486.861	1096.42	358.069	683	5	6.464	2440.18	-1.376	536.852	37.065	0	0	0	0	0	0	0	0
R1	Blank	Hela_BICD2N-MTS_siLis1_blank_serie_0002.tif	4.756	Hoechst	MitoTracker	293	14920	1575.92	41.291	528.538	1296.6	391.224	605	4	6.339	3227.88	3.034	477.291	362.981	58.375	0	0	0	0	0	0	0
R1	Blank	Hela_BICD2N-MTS_siLis1_blank_serie_0002.tif	4.842	Hoechst	MitoTracker	294	8091	854.612	43.626	692.884	2554.18	582.463	587	10	6.286	2343.69	1.155	389.488	253.954	46.174	0	0	0	0	0	0	0
R1	Blank	Hela_BICD2N-MTS_siLis1_blank_serie_0002.tif	7.025	Hoechst	MitoTracker	295	21269	2246.54	31.429	394.721	780.748	261.815	1128	9	6.958	1628.91	0.507	533.392	190.334	95.436	11.478	0	0	0	0	0	0
R1	Blank	Hela_BICD2N-MTS_siLis1_blank_serie_0002.tif	5.691	Hoechst	MitoTracker	296	9422	995.199	45.847	484.504	1352.52	389.093	748	4	6.515	1790.38	2.569	510.461	228.943	28.875	12.407	0	0	0	0	0	0
R1	Blank	Hela_BICD2N-MTS_siLis1_blank_serie_0002.tif	4.965	Hoechst	MitoTracker	297	14632	1545.51	36.414	485.088	1104.86	312.037	843	5	6.677	1967.64	-1.235	521.891	91.474	0	0	0	0	0	0	0	0
R1	Blank	Hela_BICD2N-MTS_siLis1_blank_serie_0003.tif	6.554	Hoechst	MitoTracker	11	12569	1327.6	52.072	679.993	1775.71	488.321	712	4	6.514	2648.44	4.434	465.567	14.736	4.19	161.273	27.145	0	0	0	0	0
R1	Blank	Hela_BICD2N-MTS_siLis1_blank_serie_0003.tif	5.718	Hoechst	MitoTracker	12	10792	1139.9	41.262	660.06	1570.44	442.816	700	6	6.502	1746.47	-0.038	346.944	120.882	13.144	0	0	0	0	0	0	0
R1	Blank	Hela_BICD2N-MTS_siLis1_blank_serie_0003.tif	5.024	Hoechst	MitoTracker	13	11345	1198.32	38.199	645.584	1617.54	576.82	687	7	6.44	3091.39	0.209	623.492	182.24	22.812	8.236	0	0	0	0	0	0
R1	Blank	Hela_BICD2N-MTS_siLis1_blank_serie_0003.tif	3.837	Hoechst	MitoTracker	14	20092	2122.22	42.24	550.843	1224.49	354.538	500	3	6.149	3527.42	-1.241	648.467	0	0	0	0	0	0	0	0	0
R1	Blank	Hela_BICD2N-MTS_siLis1_blank_serie_0003.tif	6.715	Hoechst	MitoTracker	16	12189	1287.46	38.772	624.577	1596.63	476.104	1116	6	6.965	1904.68	-1.843	674.512	33.546	0	0	0	0	0	0	0	0
R1	Blank	Hela_BICD2N-MTS_siLis1_blank_serie_0003.tif	5.594	Hoechst	MitoTracker	17	23397	2471.31	40.878	535.934	1324.72	370.303	722	5	6.504	2810.49	3.451	568.926	180.945	96.504	24.518	0	0	0	0	0	0
R1	Blank	Hela_BICD2N-MTS_siLis1_blank_serie_0003.tif	4.597	Hoechst	MitoTracker	18	11261	1189.44	37.154	670.07	1360.87	648.891	763	5	6.541	3496.22	-1.474	649.306	12.269	0	0	0	0	0	0	0	0
R1	Blank	Hela_BICD2N-MTS_siLis1_blank_serie_0003.tif	7.306	Hoechst	MitoTracker	19	30534	3225.15	37.84	546.495	1139.77	350.162	1326	13	7.105	2466.92	-0.295	921.993	140.207	105.376	13.861	0	0	0	0	0	0
R1	Blank	Hela_BICD2N-MTS_siLis1_blank_serie_0003.tif	5.69	Hoechst	MitoTracker	20	10331	1091.21	37.788	591.81	1343.95	464.007	780	3	6.615	2000.53	-0.649	838.277	7.79	0	0	0	0	0	0	0	0
R1	Blank	Hela_BICD2N-MTS_siLis1_blank_serie_0003.tif	6.835	Hoechst	MitoTracker	21	17502	1848.65	43.074	597.853	1673.79	410.116	715	3	6.54	2620.21	-1.513	471.797	63.112	0	0	0	0	0	0	0	0
R1	Blank	Hela_BICD2N-MTS_siLis1_blank_serie_0003.tif	9.122	Hoechst	MitoTracker	22	23139	2444.06	38.332	558.594	1174.35	332.759	336	2	5.784	3226.99	15.064	170.629	0	0	0	0	0	0	0	0	0
R1	Blank	Hela_BICD2N-MTS_siLis1_blank_serie_0003.tif	4.289	Hoechst	MitoTracker	23	5590	590.444	79.759	768.212	2446.62	572.618	536	3	6.213	2564.21	0.066	645.022	140.025	0	0	0	0	0	0	0	0
R1	Blank	Hela_BICD2N-MTS_siLis1_blank_serie_0003.tif	7.139	Hoechst	MitoTracker	25	7937	838.346	45.281	680.079	2056.72	610.758	734	9	6.488	2009.25	2.538	393.356	353.319	45.886	0	0	0	0	0	0	0
R1	Blank	Hela_BICD2N-MTS_siLis1_blank_serie_0003.tif	6.189	Hoechst	MitoTracker	26	23450	2476.91	38.971	574.781	1212.99	377.679	880	9	6.721	2505.93	-1.053	487.845	42.771	0	0	0	0	0	0	0	0
R1	Blank	Hela_BICD2N-MTS_siLis1_blank_serie_0003.tif	6.418	Hoechst	MitoTracker	27	16741	1768.27	39.822	584.022	1566.95	401.197	900	11	6.727	2503.95	0.935	717.075	226.266	89.526	0	0	0	0	0	0	0
R1	Blank	Hela_BICD2N-MTS_siLis1_blank_serie_0003.tif	3.22	Hoechst	MitoTracker	28	7734	816.904	36.325	639.096	1343.06	479.05	231	2	5.439	2198.69	-1.342	93.969	0	0	0	0	0	0	0	0	0
R1	Blank	Hela_BICD2N-MTS_siLis1_blank_serie_0003.tif	3.844	Hoechst	MitoTracker	29	13800	1457.62	65.525	617.43	1850.97	378.021	356	4	5.842	2433.79	0.653	389.651	86.752	0	0	0	0	0	0	0	0
R1	Blank	Hela_BICD2N-MTS_siLis1_blank_serie_0003.tif	4.752	Hoechst	MitoTracker	30	8672	915.98	47.27	790.59	2873.62	666.217	448	4	6.092	2544.48	-2.235	274.534	10.671	0	0	0	0	0	0	0	0
R1	Blank	Hela_BICD2N-MTS_siLis1_blank_serie_0003.tif	5.438	Hoechst	MitoTracker	31	20458	2160.88	43.227	558.105	1190.99	365.515	860	3	6.703	2995.2	0.61	1090.49	230.703	11.235	0	0	0	0	0	0	0
R1	Blank	Hela_BICD2N-MTS_siLis1_blank_serie_0003.tif	5.289	Hoechst	MitoTracker	32	17772	1877.17	39.459	586.189	1613.35	443.448	351	5	5.819	2649.84	-1.147	300.591	0	0	0	0	0	0	0	0	0
R1	Blank	Hela_BICD2N-MTS_siLis1_blank_serie_0003.tif	3.33	Hoechst	MitoTracker	33	24226	2558.87	36.042	483.1	975.424	318.021	410	3	5.995	3141.49	-1.91	530.782	39.687	0	0	0	0	0	0	0	0
R1	Blank	Hela_BICD2N-MTS_siLis1_blank_serie_0003.tif	3.661	Hoechst	MitoTracker	34	7390	780.569	63.234	707.631	2211.9	637.306	525	3	6.204	3634.61	3.178	565.047	604.741	50.823	0	0	0	0	0	0	0
R1	Blank	Hela_BICD2N-MTS_siLis1_blank_serie_0003.tif	6.508	Hoechst	MitoTracker	37	24447	2582.22	39.311	591.91	1472.65	428.28	1035	6	6.839	3491.03	0.335	999.006	388.915	3.088	0	0	0	0	0	0	0
R1	Blank	Hela_BICD2N-MTS_siLis1_blank_serie_0003.tif	3.595	Hoechst	MitoTracker	38	13258	1400.38	40.944	623.788	1653.87	497.669	224	3	5.398	3078.69	-2.045	90.576	0	0	0	0	0	0	0	0	0
R1	Blank	Hela_BICD2N-MTS_siLis1_blank_serie_0003.tif	3.087	Hoechst	MitoTracker	39	22924	2421.35	41.239	584.562	1419.07	381.056	424	4	6.006	4064.57	-2.612	111.795	0	0	0	0	0	0	0	0	0
R1	Blank	Hela_BICD2N-MTS_siLis1_blank_serie_0003.tif	5.778	Hoechst	MitoTracker	40	13041	1377.46	61.946	573.137	1768.73	454.059	872	7	6.585	2603.07	0.643	854.602	353.691	14.242	0	0	0	0	0	0	0
R1	Blank	Hela_BICD2N-MTS_siLis1_blank_serie_0003.tif	2.954	Hoechst	MitoTracker	41	8800	929.5	58.074	696.168	2458.78	473.872	428	2	6.005	3593.05	-1.606	548.968	221.747	0	0	0	0	0	0	0	0
R1	Blank	Hela_BICD2N-MTS_siLis1_blank_serie_0003.tif	4.789	Hoechst	MitoTracker	42	10515	1110.65	45.737	794.258	2586.17	613.429	575	6	6.321	2350.36	-2.683	161.922	0	0	0	0	0	0	0	0	0
R1	Blank	Hela_BICD2N-MTS_siLis1_blank_serie_0003.tif	3.795	Hoechst	MitoTracker	43	19294	2037.93	59.584	601.198	1593.25	411.528	636	1	6.377	4374.71	1.486	834.061	368.254	52.178	0	0	0	0	0	0	0
R1	Blank	Hela_BICD2N-MTS_siLis1_blank_serie_0003.tif	1.28	Hoechst	MitoTracker	45	8866	936.471	42.522	724.551	1953.27	586.49	94	1	4.542	2955.56	-4.835	0	0	0	0	0	0	0	0	0	0
R1	Blank	Hela_BICD2N-MTS_siLis1_blank_serie_0003.tif	4.413	Hoechst	MitoTracker	46	20002	2112.71	43.104	588.35	1318.57	396.477	486	4	6.134	3263.19	-1.049	559.429	88.519	0	0	0	0	0	0	0	0
R1	Blank	Hela_BICD2N-MTS_siLis1_blank_serie_0003.tif	7.027	Hoechst	MitoTracker	47	21305	2250.34	42.309	606.085	1329.92	390.359	1108	10	6.933	2358.83	1.211	790.92	264.826	97.066	10.098	0	0	0	0	0	0
R1	Blank	Hela_BICD2N-MTS_siLis1_blank_serie_0003.tif	6.326	Hoechst	MitoTracker	48	5206	549.884	57.719	815.591	2727.92	657.149	243	3	5.384	2270.26	-0.851	274.301	52.145	0	0	0	0	0	0	0	0
R1	Blank	Hela_BICD2N-MTS_siLis1_blank_serie_0003.tif	3.294	Hoechst	MitoTracker	49	26046	2751.11	41.872	520.148	1031.44	315.16	478	3	6.106	3789.39	-2.351	311.836	15.589	0	0	0	0	0	0	0	0
R1	Blank	Hela_BICD2N-MTS_siLis1_blank_serie_0003.tif	4.537	Hoechst	MitoTracker	50	26638	2813.64	40.715	508.953	972.895	307.428	701	3	6.419	3091.58	3.547	587.68	642.748	81.382	11.707	0	0	0	0	0	0
R1	Blank	Hela_BICD2N-MTS_siLis1_blank_serie_0003.tif	3.259	Hoechst	MitoTracker	51	10509	1110.01	59.716	728.818	2578.34	588.737	382	5	5.903	4411.13	0.009	394.216	158.68	2.291	0	0	0	0	0	0	0
R1	Blank	Hela_BICD2N-MTS_siLis1_blank_serie_0003.tif	5.524	Hoechst	MitoTracker	52	19888	2100.67	39.907	599.704	1335.81	412.804	669	6	6.429	3240.24	0.203	790.236	245.818	1.305	0	0	0	0	0	0	0
R1	Blank	Hela_BICD2N-MTS_siLis1_blank_serie_0003.tif	1.996	Hoechst	MitoTracker	53	9165	968.053	44.182	691.636	1839.59	542.689	25	2	3.213	3820.68	6.742	0	0	77.217	0	0	0	0	0	0	0
R1	Blank	Hela_BICD2N-MTS_siLis1_blank_serie_0003.tif	8.93	Hoechst	MitoTracker	54	9482	1001.54	40.626	667.117	1618.5	582.122	1399	11	7.138	1734.97	0.999	841.653	581.614	143.758	36.956	0	0	0	0	0	0
R1	Blank	Hela_BICD2N-MTS_siLis1_blank_serie_0003.tif	6.019	Hoechst	MitoTracker	55	9377	990.446	47.196	708.999	2153.4	507.356	744	8	6.526	2423.93	-0.1	760.559	79.999	0	0	0	0	0	0	0	0
R1	Blank	Hela_BICD2N-MTS_siLis1_blank_serie_0003.tif	5.293	Hoechst	MitoTracker	57	6030	636.919	55.257	786.423	2381.39	740.947	353	5	5.7	1948.92	1.789	278.794	82.034	145.834	0	0	0	0	0	0	0
R1	Blank	Hela_BICD2N-MTS_siLis1_blank_serie_0003.tif	2.376	Hoechst	MitoTracker	58	9606	1014.63	63.532	713.962	1855.87	426.278	349	2	5.771	3579.32	-0.816	475.819	290.435	0	0	0	0	0	0	0	0
R1	Blank	Hela_BICD2N-MTS_siLis1_blank_serie_0003.tif	2.818	Hoechst	MitoTracker	59	13866	1464.6	51.024	669.494	2050.87	416.919	295	3	5.665	3055.2	-0.435	331.201	93.147	0	0	0	0	0	0	0	0
R1	Blank	Hela_BICD2N-MTS_siLis1_blank_serie_0003.tif	5.464	Hoechst	MitoTracker	60	14642	1546.56	46.687	705.594	2091.35	585.323	639	5	6.452	2647.98	-2.201	354.748	0	0	0	0	0	0	0	0	0
R1	Blank	Hela_BICD2N-MTS_siLis1_blank_serie_0003.tif	5.242	Hoechst	MitoTracker	61	10864	1147.51	48.316	671.146	1853.33	536.407	672	6	6.36	3113.45	-0.931	930.036	240.851	0	0	0	0	0	0	0	0
R1	Blank	Hela_BICD2N-MTS_siLis1_blank_serie_0003.tif	4.025	Hoechst	MitoTracker	62	25812	2726.39	41.688	537.101	1122.62	320.651	608	4	6.353	4116.12	-0.684	995.044	174.559	0	0	0	0	0	0	0	0
R1	Blank	Hela_BICD2N-MTS_siLis1_blank_serie_0003.tif	2.9	Hoechst	MitoTracker	63	5804	613.048	45.301	706.924	2395.46	507.522	378	2	5.872	3108.86	-0.202	613.743	63.198	0	0	0	0	0	0	0	0
R1	Blank	Hela_BICD2N-MTS_siLis1_blank_serie_0003.tif	3.038	Hoechst	MitoTracker	64	7412	782.893	50.267	636.472	1787.14	491.854	465	2	6.07	3191.14	-1.379	674.503	143.644	2.639	0	0	0	0	0	0	0
R1	Blank	Hela_BICD2N-MTS_siLis1_blank_serie_0003.tif	3.241	Hoechst	MitoTracker	65	14540	1535.79	40.392	657.155	1493.43	469.007	398	3	5.945	3790.51	-2.494	604.638	54.918	0	0	0	0	0	0	0	0
R1	Blank	Hela_BICD2N-MTS_siLis1_blank_serie_0003.tif	4.194	Hoechst	MitoTracker	66	17300	1827.31	47.509	621.985	1751.39	419.64	400	9	5.903	3170.16	0.238	400.268	224.416	1.867	0	0	0	0	0	0	0
R1	Blank	Hela_BICD2N-MTS_siLis1_blank_serie_0003.tif	6.226	Hoechst	MitoTracker	67	9388	991.608	42.133	596.951	1626.86	438.836	704	4	6.48	2000.89	0.606	671.336	327.294	0	0	0	0	0	0	0	0
R1	Blank	Hela_BICD2N-MTS_siLis1_blank_serie_0003.tif	5.356	Hoechst	MitoTracker	68	25856	2731.04	38.701	578.862	1279.97	380.505	833	5	6.623	3333.5	2.286	907.45	285.496	73.248	0	0	0	0	0	0	0
R1	Blank	Hela_BICD2N-MTS_siLis1_blank_serie_0003.tif	6.547	Hoechst	MitoTracker	69	9074	958.441	45.402	644.626	1853.15	500.916	849	9	6.669	2085.8	-1.325	568.819	204.048	32.353	0	0	0	0	0	0	0
R1	Blank	Hela_BICD2N-MTS_siLis1_blank_serie_0003.tif	5.436	Hoechst	MitoTracker	70	7247	765.464	56.955	775.133	2120.18	565.781	550	5	6.237	2100.84	-0.015	484.619	131.417	0	0	0	0	0	0	0	0
R1	Blank	Hela_BICD2N-MTS_siLis1_blank_serie_0003.tif	6.284	Hoechst	MitoTracker	71	24418	2579.15	50.515	549.441	1359.6	344.651	872	4	6.698	2795.04	1.388	901.677	444.73	1.777	0	0	0	0	0	0	0
R1	Blank	Hela_BICD2N-MTS_siLis1_blank_serie_0003.tif	5.419	Hoechst	MitoTracker	72	7854	829.579	54.483	710.232	2121.89	535.381	653	3	6.407	2485.73	1.597	629.105	234.653	27.724	0	0	0	0	0	0	0
R1	Blank	Hela_BICD2N-MTS_siLis1_blank_serie_0003.tif	6.774	Hoechst	MitoTracker	73	21775	2299.98	46.113	554.792	1244.31	327.524	713	8	6.408	2823.01	2.393	527.231	395.213	90.01	1.261	0	0	0	0	0	0
R1	Blank	Hela_BICD2N-MTS_siLis1_blank_serie_0003.tif	3.987	Hoechst	MitoTracker	74	12109	1279.01	37.507	635.844	1794.59	509.403	302	5	5.687	2802.22	-1.592	130.67	6.639	0	0	0	0	0	0	0	0
R1	Blank	Hela_BICD2N-MTS_siLis1_blank_serie_0003.tif	5.369	Hoechst	MitoTracker	76	28255	2984.43	41.519	578.832	1343.9	384.819	818	9	6.573	3162.77	2.453	559.106	385.042	91.19	16.823	0.531	0	0	0	0	0
R1	Blank	Hela_BICD2N-MTS_siLis1_blank_serie_0003.tif	5.616	Hoechst	MitoTracker	78	13659	1442.73	49.763	752.922	1970.86	655.386	781	5	6.566	2675.25	0.135	729.695	215.621	0	0	0	0	0	0	0	0
R1	Blank	Hela_BICD2N-MTS_siLis1_blank_serie_0003.tif	3.253	Hoechst	MitoTracker	79	15741	1662.64	58.327	635.927	1794.27	450.479	511	1	6.173	4936.73	0.439	986.384	234.408	0	0	0	0	0	0	0	0
R1	Blank	Hela_BICD2N-MTS_siLis1_blank_serie_0003.tif	3.101	Hoechst	MitoTracker	80	10264	1084.13	57.88	660.738	1698.31	403.647	413	3	5.977	2676.4	-3.281	193.156	0	0	0	0	0	0	0	0	0
R1	Blank	Hela_BICD2N-MTS_siLis1_blank_serie_0003.tif	5.398	Hoechst	MitoTracker	81	9889	1044.53	44.636	628.639	1671.94	556.495	796	7	6.569	3059.12	-0.088	639.924	639.104	109.641	0	0	0	0	0	0	0
R1	Blank	Hela_BICD2N-MTS_siLis1_blank_serie_0003.tif	3.139	Hoechst	MitoTracker	82	16450	1737.53	46.836	564.953	1317.77	372.438	483	3	6.084	4618.53	2.17	817.395	496.407	11.805	0	0	0	0	0	0	0
R1	Blank	Hela_BICD2N-MTS_siLis1_blank_serie_0003.tif	9.735	Hoechst	MitoTracker	83	12452	1315.24	54.946	777.801	1746.02	637.927	676	10	6.434	2908.51	1.846	315.439	118.107	223.197	181.941	0	0	0	0	0	0
R1	Blank	Hela_BICD2N-MTS_siLis1_blank_serie_0003.tif	4.13	Hoechst	MitoTracker	84	11983	1265.7	50.214	689.573	1238.55	581.044	646	5	6.387	4484.34	-0.257	969.281	518.246	24.166	0	0	0	0	0	0	0
R1	Blank	Hela_BICD2N-MTS_siLis1_blank_serie_0003.tif	6.66	Hoechst	MitoTracker	85	14254	1505.58	48.085	617.646	1516.42	461.026	1186	6	6.972	2549.59	1.165	1234.03	338.763	25.335	0	0	0	0	0	0	0
R1	Blank	Hela_BICD2N-MTS_siLis1_blank_serie_0003.tif	6.707	Hoechst	MitoTracker	86	9690	1023.51	53.405	641.852	1730.29	518.447	1083	8	6.895	1884.7	-0.478	1052.14	110.29	0	0	0	0	0	0	0	0
R1	Blank	Hela_BICD2N-MTS_siLis1_blank_serie_0003.tif	6.949	Hoechst	MitoTracker	87	9221	973.968	40.602	729.226	1978.11	644.604	870	8	6.701	2519.62	0.164	806.772	341.193	68.199	0	0	0	0	0	0	0
R1	Blank	Hela_BICD2N-MTS_siLis1_blank_serie_0003.tif	6.265	Hoechst	MitoTracker	88	7556	798.103	49.593	716.808	2112.62	573.085	720	4	6.522	2077.06	1.012	777.658	158.632	0	0	0	0	0	0	0	0
R1	Blank	Hela_BICD2N-MTS_siLis1_blank_serie_0003.tif	4.254	Hoechst	MitoTracker	89	13551	1431.32	48.932	629.154	2036.17	502.666	574	5	6.264	3771.29	2.008	502.104	362.617	52.051	0	0	0	0	0	0	0
R1	Blank	Hela_BICD2N-MTS_siLis1_blank_serie_0003.tif	4.201	Hoechst	MitoTracker	91	8445	892.003	77.463	821.259	2833.5	650.206	413	6	5.953	3965.56	2.001	525.478	308.519	21.703	0	0	0	0	0	0	0
R1	Blank	Hela_BICD2N-MTS_siLis1_blank_serie_0003.tif	5.817	Hoechst	MitoTracker	92	10277	1085.51	50.361	645.349	1683.57	437.542	700	7	6.465	2002.36	-1.077	700.921	42.642	0	0	0	0	0	0	0	0
R1	Blank	Hela_BICD2N-MTS_siLis1_blank_serie_0003.tif	6.755	Hoechst	MitoTracker	93	10000	1056.25	42.535	669.424	1717.32	480.335	1034	9	6.874	1945.05	-0.767	774.681	5.596	0	0	0	0	0	0	0	0
R1	Blank	Hela_BICD2N-MTS_siLis1_blank_serie_0003.tif	2.298	Hoechst	MitoTracker	95	6476	684.028	44.596	838.956	3434.16	694.043	204	3	5.309	3091.41	-3.298	50.405	0	0	0	0	0	0	0	0	0
R1	Blank	Hela_BICD2N-MTS_siLis1_blank_serie_0003.tif	3.875	Hoechst	MitoTracker	96	13074	1380.94	41.681	597.272	1399.75	413.276	477	3	6.106	2988.99	-0.287	472.226	168.168	16.849	0	0	0	0	0	0	0
R1	Blank	Hela_BICD2N-MTS_siLis1_blank_serie_0003.tif	3.189	Hoechst	MitoTracker	97	21594	2280.87	42.483	560.822	1235	325.47	422	3	5.982	3927.6	-0.601	565.152	295.567	0	0	0	0	0	0	0	0
R1	Blank	Hela_BICD2N-MTS_siLis1_blank_serie_0003.tif	3.418	Hoechst	MitoTracker	98	16244	1715.77	47.026	583.36	997.089	411.172	482	4	6.111	4946.45	2.919	298.108	768.248	272.581	0	0	0	0	0	0	0
R1	Blank	Hela_BICD2N-MTS_siLis1_blank_serie_0003.tif	4.175	Hoechst	MitoTracker	99	10410	1099.56	55.913	803.487	2512.19	631.603	629	5	6.342	4212.48	0.35	1011.08	390.951	0	0	0	0	0	0	0	0
R1	Blank	Hela_BICD2N-MTS_siLis1_blank_serie_0003.tif	5.156	Hoechst	MitoTracker	100	9618	1015.9	36.726	696.027	1861.79	540.066	828	10	6.676	2349.95	-1.786	304.159	0	0	0	0	0	0	0	0	0
R1	Blank	Hela_BICD2N-MTS_siLis1_blank_serie_0003.tif	7.079	Hoechst	MitoTracker	101	20573	2173.02	46.211	584.617	1280.53	364.121	895	4	6.699	3090.05	1.616	932.477	495.611	2.01	0	0	0	0	0	0	0
R1	Blank	Hela_BICD2N-MTS_siLis1_blank_serie_0003.tif	6.141	Hoechst	MitoTracker	102	28391	2998.8	43.884	567.49	1044.53	325.706	1079	6	6.869	3035.92	-0.713	1612.39	99.318	0	0	0	0	0	0	0	0
R1	Blank	Hela_BICD2N-MTS_siLis1_blank_serie_0003.tif	5.112	Hoechst	MitoTracker	103	7952	839.93	51.891	776.655	2749.78	617.454	516	7	6.204	2211.08	1.632	315.373	238.516	31.237	0	0	0	0	0	0	0
R1	Blank	Hela_BICD2N-MTS_siLis1_blank_serie_0003.tif	5.9	Hoechst	MitoTracker	104	12580	1328.76	40.909	662.056	1570.56	455.748	683	6	6.414	2580.33	0.179	422.724	186.895	92.227	0	0	0	0	0	0	0
R1	Blank	Hela_BICD2N-MTS_siLis1_blank_serie_0003.tif	5.687	Hoechst	MitoTracker	105	22953	2424.41	43.42	571.353	1207.86	334.294	860	6	6.685	2874.89	-0.017	895.563	267.07	1.045	0	0	0	0	0	0	0
R1	Blank	Hela_BICD2N-MTS_siLis1_blank_serie_0003.tif	6.443	Hoechst	MitoTracker	106	8177	863.696	86.132	719.518	2159.68	589.835	791	5	6.584	2683.51	1.245	843.462	217.198	0	0	0	0	0	0	0	0
R1	Blank	Hela_BICD2N-MTS_siLis1_blank_serie_0003.tif	4.44	Hoechst	MitoTracker	108	21398	2260.16	44.948	613.421	1579.45	446.523	667	8	6.392	4272.57	0.617	907.073	377.784	77.739	0	0	0	0	0	0	0
R1	Blank	Hela_BICD2N-MTS_siLis1_blank_serie_0003.tif	2.718	Hoechst	MitoTracker	109	11502	1214.9	43.56	619.795	1644.44	466.842	452	2	6.011	5213.88	1.609	838.754	295.814	2.954	0	0	0	0	0	0	0
R1	Blank	Hela_BICD2N-MTS_siLis1_blank_serie_0003.tif	4.982	Hoechst	MitoTracker	110	8067	852.077	50.129	723.281	2061.7	573.94	735	7	6.533	2711.84	-1.561	456.085	78.568	0	0	0	0	0	0	0	0
R1	Blank	Hela_BICD2N-MTS_siLis1_blank_serie_0003.tif	5.779	Hoechst	MitoTracker	111	11315	1195.15	38.338	633.863	1995.06	526.57	722	10	6.499	2671.85	0.643	597.598	178.56	0	0	0	0	0	0	0	0
R1	Blank	Hela_BICD2N-MTS_siLis1_blank_serie_0003.tif	4.928	Hoechst	MitoTracker	112	14416	1522.69	42.89	600.286	1472.24	422.919	690	2	6.459	3517.37	-1.438	716.478	43.934	0	0	0	0	0	0	0	0
R1	Blank	Hela_BICD2N-MTS_siLis1_blank_serie_0003.tif	2.735	Hoechst	MitoTracker	113	7267	767.577	50.172	793.65	3205.53	780.373	248	3	5.501	3324.3	-1.321	180.121	0	0	0	0	0	0	0	0	0
R1	Blank	Hela_BICD2N-MTS_siLis1_blank_serie_0003.tif	5.941	Hoechst	MitoTracker	114	12135	1281.76	51.67	621.767	1043.93	411.032	345	3	5.677	2643.52	0.899	511.111	237.972	0	0	0	0	0	0	0	0
R1	Blank	Hela_BICD2N-MTS_siLis1_blank_serie_0003.tif	8.286	Hoechst	MitoTracker	115	10270	1084.77	44.534	695.612	1694.97	499.685	1439	9	7.229	1538.33	0.373	950.989	139.91	0	0	0	0	0	0	0	0
R1	Blank	Hela_BICD2N-MTS_siLis1_blank_serie_0003.tif	3.595	Hoechst	MitoTracker	116	18745	1979.94	46.99	616.716	1621.56	416.189	550	2	6.236	5074.98	0.896	911.953	423.135	0	0	0	0	0	0	0	0
R1	Blank	Hela_BICD2N-MTS_siLis1_blank_serie_0003.tif	5.073	Hoechst	MitoTracker	117	13104	1384.11	51.331	651.653	2094	547.501	735	4	6.471	3856.68	0.755	1013.22	334.229	15.663	0	0	0	0	0	0	0
R1	Blank	Hela_BICD2N-MTS_siLis1_blank_serie_0003.tif	2.698	Hoechst	MitoTracker	118	6409	676.951	60.547	730.342	2165.66	622.012	217	2	5.348	2979.98	-1.335	392.545	25.571	0	0	0	0	0	0	0	0
R1	Blank	Hela_BICD2N-MTS_siLis1_blank_serie_0003.tif	5.121	Hoechst	MitoTracker	119	9921	1047.91	47.872	653.349	1762.35	466.901	676	7	6.443	2450.01	-1.879	516.663	113.33	4.982	0	0	0	0	0	0	0
R1	Blank	Hela_BICD2N-MTS_siLis1_blank_serie_0003.tif	3.232	Hoechst	MitoTracker	121	9792	1034.28	46.966	620.648	1516.7	420.511	433	3	5.985	3362.78	-1.906	639.81	156.532	0	0	0	0	0	0	0	0
R1	Blank	Hela_BICD2N-MTS_siLis1_blank_serie_0003.tif	3.858	Hoechst	MitoTracker	123	10416	1100.19	37.012	766.492	2465.55	629.974	380	3	5.886	3357.31	0.388	539.56	58.183	0	0	0	0	0	0	0	0
R1	Blank	Hela_BICD2N-MTS_siLis1_blank_serie_0003.tif	4.994	Hoechst	MitoTracker	124	17425	1840.52	50.178	624.439	1357.9	478.353	829	4	6.648	3863.35	0.209	1385.81	93.099	0	0	0	0	0	0	0	0
R1	Blank	Hela_BICD2N-MTS_siLis1_blank_serie_0003.tif	3.527	Hoechst	MitoTracker	126	21388	2259.11	47.346	609.594	1590.86	439.326	524	5	6.167	5497.83	-0.586	1036.1	61.114	0	0	0	0	0	0	0	0
R1	Blank	Hela_BICD2N-MTS_siLis1_blank_serie_0003.tif	3.883	Hoechst	MitoTracker	127	13093	1382.95	50.347	607.944	1485.92	405.315	641	2	6.38	3198.47	-1.997	545.72	0	0	0	0	0	0	0	0	0
R1	Blank	Hela_BICD2N-MTS_siLis1_blank_serie_0003.tif	2.292	Hoechst	MitoTracker	128	10502	1109.27	44.788	605.409	1624.79	402.34	307	1	5.645	2572.45	-0.81	453.371	23.882	0	0	0	0	0	0	0	0
R1	Blank	Hela_BICD2N-MTS_siLis1_blank_serie_0003.tif	3.936	Hoechst	MitoTracker	129	11066	1168.85	45.156	657.247	1529.88	450.332	482	7	6.094	3451.32	-0.768	599.005	36.634	14.262	0	0	0	0	0	0	0
R1	Blank	Hela_BICD2N-MTS_siLis1_blank_serie_0003.tif	5.96	Hoechst	MitoTracker	131	15264	1612.26	44.205	617.317	1371.32	422.075	828	4	6.616	3101.21	0.734	1159.79	346.535	0	0	0	0	0	0	0	0
R1	Blank	Hela_BICD2N-MTS_siLis1_blank_serie_0003.tif	3.203	Hoechst	MitoTracker	133	10091	1065.86	48.053	702.396	2384.14	747.81	428	4	6.017	4474.38	0.903	640.16	318.752	11.147	0	0	0	0	0	0	0
R1	Blank	Hela_BICD2N-MTS_siLis1_blank_serie_0003.tif	4.248	Hoechst	MitoTracker	134	17230	1819.92	40.79	610.643	1665.44	452.202	539	3	6.259	3806.7	1.375	586.157	292.195	0	0	0	0	0	0	0	0
R1	Blank	Hela_BICD2N-MTS_siLis1_blank_serie_0003.tif	7.63	Hoechst	MitoTracker	135	10573	1116.77	46.675	677.592	2098.27	541.11	1278	13	7.019	2274.99	0.914	1025.12	441.653	28.311	0	0	0	0	0	0	0
R1	Blank	Hela_BICD2N-MTS_siLis1_blank_serie_0003.tif	6.164	Hoechst	MitoTracker	136	18747	1980.15	47.057	605.763	1616.97	450.849	907	12	6.68	3511.31	1.855	858.968	373.21	108.328	0.168	0	0	0	0	0	0
R1	Blank	Hela_BICD2N-MTS_siLis1_blank_serie_0003.tif	5.094	Hoechst	MitoTracker	137	14501	1531.67	43.213	631.027	1384.43	445.184	501	7	6.088	3390.99	-0.788	818.691	93.804	0	0	0	0	0	0	0	0
R1	Blank	Hela_BICD2N-MTS_siLis1_blank_serie_0003.tif	5.746	Hoechst	MitoTracker	138	15384	1624.93	44.02	579.851	1504.52	386.664	852	9	6.632	2456.81	-1.064	699.459	273.781	0	0	0	0	0	0	0	0
R1	Blank	Hela_BICD2N-MTS_siLis1_blank_serie_0003.tif	5.061	Hoechst	MitoTracker	139	11562	1221.24	49.226	634.384	1646.36	470.378	693	9	6.412	2516.73	-0.279	607.982	139.057	41.95	0	0	0	0	0	0	0
R1	Blank	Hela_BICD2N-MTS_siLis1_blank_serie_0003.tif	2.873	Hoechst	MitoTracker	140	11250	1188.28	42.716	574.299	1545.08	386.754	407	3	5.909	3824.21	-1.616	616.289	0.704	0	0	0	0	0	0	0	0
R1	Blank	Hela_BICD2N-MTS_siLis1_blank_serie_0003.tif	3.959	Hoechst	MitoTracker	141	4660	492.213	57.446	775.979	2699.2	613.015	587	3	6.307	2598.15	-1.614	553.884	0	0	0	0	0	0	0	0	0
R1	Blank	Hela_BICD2N-MTS_siLis1_blank_serie_0003.tif	4.354	Hoechst	MitoTracker	142	28192	2977.78	39.506	590.71	1175.44	375.92	680	7	6.426	4541.19	-0.098	692.588	384.911	82.806	0	0	0	0	0	0	0
R1	Blank	Hela_BICD2N-MTS_siLis1_blank_serie_0003.tif	6.48	Hoechst	MitoTracker	143	16548	1747.88	52.724	609.122	1415.29	404.371	890	7	6.663	2851	-0.227	811.751	231.016	49.767	7.546	0	0	0	0	0	0
R1	Blank	Hela_BICD2N-MTS_siLis1_blank_serie_0003.tif	6.3	Hoechst	MitoTracker	144	9311	983.474	48.556	663.062	1715.96	538.801	694	4	6.407	2667.31	-0.089	1061.56	166.753	0	0	0	0	0	0	0	0
R1	Blank	Hela_BICD2N-MTS_siLis1_blank_serie_0003.tif	4.596	Hoechst	MitoTracker	145	16386	1730.77	41.985	641.497	1670.39	479.53	774	7	6.578	3561.07	-3.223	196.069	0	0	0	0	0	0	0	0	0
R1	Blank	Hela_BICD2N-MTS_siLis1_blank_serie_0003.tif	5.591	Hoechst	MitoTracker	146	15362	1622.61	51.723	647.628	1864.61	539.442	880	4	6.669	4267.03	0.526	1134.12	479.914	23.07	0	0	0	0	0	0	0
R1	Blank	Hela_BICD2N-MTS_siLis1_blank_serie_0003.tif	2.818	Hoechst	MitoTracker	147	22725	2400.33	41.725	557.441	1149.48	350.817	341	4	5.719	3139.56	-2.799	455.682	12.885	0	0	0	0	0	0	0	0
R1	Blank	Hela_BICD2N-MTS_siLis1_blank_serie_0003.tif	4.873	Hoechst	MitoTracker	148	18854	1991.45	42.934	636.423	1342.53	468.518	667	5	6.448	3986.23	-1.207	613.357	22.637	0	0	0	0	0	0	0	0
R1	Blank	Hela_BICD2N-MTS_siLis1_blank_serie_0003.tif	11.71	Hoechst	MitoTracker	149	15500	1637.19	43.296	573.589	1406.3	445.62	865	8	6.68	2321.46	7.707	656.845	163.302	23.014	0	19.453	135.698	491.967	0	0	0
R1	Blank	Hela_BICD2N-MTS_siLis1_blank_serie_0003.tif	9.959	Hoechst	MitoTracker	150	15824	1671.41	47.883	626.321	1934.91	499.96	870	5	6.672	3028.52	1.299	906.78	441.502	72.284	0	0	0	0	0	0	0
R1	Blank	Hela_BICD2N-MTS_siLis1_blank_serie_0003.tif	3.671	Hoechst	MitoTracker	151	13467	1422.45	53.39	675.312	2210.22	576.008	562	4	6.272	4846.19	-1.533	815.813	297.406	11.918	0	0	0	0	0	0	0
R1	Blank	Hela_BICD2N-MTS_siLis1_blank_serie_0003.tif	6.049	Hoechst	MitoTracker	152	11504	1215.11	77.747	647.129	2237.86	513.381	816	8	6.604	3129.86	2.735	697.875	428.719	113.108	0	0	0	0	0	0	0
R1	Blank	Hela_BICD2N-MTS_siLis1_blank_serie_0003.tif	5.126	Hoechst	MitoTracker	153	19361	2045.01	40.205	563.878	1316.35	419.345	828	5	6.626	3304.07	-1.494	1127.48	41.167	0	0	0	0	0	0	0	0
R1	Blank	Hela_BICD2N-MTS_siLis1_blank_serie_0003.tif	6.821	Hoechst	MitoTracker	154	10577	1117.2	49.234	722.909	1891.62	606.92	1260	11	7.024	2532.82	-1.71	1295.52	111.924	0	0	0	0	0	0	0	0
R1	Blank	Hela_BICD2N-MTS_siLis1_blank_serie_0003.tif	4.667	Hoechst	MitoTracker	155	14148	1494.38	53.197	631.063	1505.37	466.56	778	4	6.543	3687.3	0.515	1236.66	212.963	0	0	0	0	0	0	0	0
R1	Blank	Hela_BICD2N-MTS_siLis1_blank_serie_0003.tif	2.828	Hoechst	MitoTracker	156	16276	1719.15	44.272	617.987	1319.95	433.185	252	3	5.366	3518.17	-3.456	111.228	0	0	0	0	0	0	0	0	0
R1	Blank	Hela_BICD2N-MTS_siLis1_blank_serie_0003.tif	5.008	Hoechst	MitoTracker	157	14363	1517.09	47.36	630.938	1538.51	436.726	693	8	6.462	2850.27	-0.466	802.144	75.456	16.974	0	0	0	0	0	0	0
R1	Blank	Hela_BICD2N-MTS_siLis1_blank_serie_0003.tif	3.376	Hoechst	MitoTracker	158	13893	1467.45	54.347	626.246	1615.92	433.38	385	6	5.861	4111.27	-1.291	677.632	134.082	0	0	0	0	0	0	0	0
R1	Blank	Hela_BICD2N-MTS_siLis1_blank_serie_0003.tif	7.333	Hoechst	MitoTracker	159	5269	556.538	44.097	815.156	1949.82	662.05	143	3	4.815	1869.38	0.899	181.46	15.457	0	0	0	0	0	0	0	0
R1	Blank	Hela_BICD2N-MTS_siLis1_blank_serie_0003.tif	4.526	Hoechst	MitoTracker	160	5475	578.297	41.07	884.858	1734.67	694.012	666	7	6.445	2258.84	-1.287	358.222	28.673	0	0	0	0	0	0	0	0
R1	Blank	Hela_BICD2N-MTS_siLis1_blank_serie_0003.tif	4.28	Hoechst	MitoTracker	161	10641	1123.96	51.343	689.857	1801.95	536.43	700	7	6.462	3533.86	0.108	690.461	567.023	50.257	0	0	0	0	0	0	0
R1	Blank	Hela_BICD2N-MTS_siLis1_blank_serie_0003.tif	4.546	Hoechst	MitoTracker	162	19597	2069.93	48.974	634.669	1378.84	423.393	765	9	6.522	2932.34	-1.678	769.447	64.426	0	0	0	0	0	0	0	0
R1	Blank	Hela_BICD2N-MTS_siLis1_blank_serie_0003.tif	4.228	Hoechst	MitoTracker	163	5166	545.659	127.54	712.497	2799.78	593.099	460	3	6.075	2735.6	1.96	305.059	534.392	100.922	0	0	0	0	0	0	0
R1	Blank	Hela_BICD2N-MTS_siLis1_blank_serie_0003.tif	6.015	Hoechst	MitoTracker	166	7831	827.149	42.946	779.051	2346.35	655.428	588	7	6.335	2188.95	-1.436	471.735	7.44	0	0	0	0	0	0	0	0
R1	Blank	Hela_BICD2N-MTS_siLis1_blank_serie_0003.tif	4.856	Hoechst	MitoTracker	167	9496	1003.01	46.364	729.669	1835.8	494.427	676	4	6.469	2978.74	-1.627	628.087	51.801	0	0	0	0	0	0	0	0
R1	Blank	Hela_BICD2N-MTS_siLis1_blank_serie_0003.tif	4.392	Hoechst	MitoTracker	168	17993	1900.51	38.455	547.763	1122.25	398.521	608	4	6.328	3671.14	2.359	716.144	310.438	45.284	0	0	0	0	0	0	0
R1	Blank	Hela_BICD2N-MTS_siLis1_blank_serie_0003.tif	5.224	Hoechst	MitoTracker	169	23432	2475.01	48.966	582.141	1226.11	385.318	714	6	6.429	4643.19	0.995	1244.89	477.08	8.409	0	0	0	0	0	0	0
R1	Blank	Hela_BICD2N-MTS_siLis1_blank_serie_0003.tif	7.784	Hoechst	MitoTracker	170	13261	1400.69	43.603	755.624	1861.9	633.544	1008	7	6.76	3272.03	0.312	1071.54	349.615	0	0	0	0	0	0	0	0
R1	Blank	Hela_BICD2N-MTS_siLis1_blank_serie_0003.tif	1.909	Hoechst	MitoTracker	171	5285	558.228	58.752	668.327	2341.79	495.66	234	1	5.4	2363.53	-1.951	166.468	0	0	0	0	0	0	0	0	0
R1	Blank	Hela_BICD2N-MTS_siLis1_blank_serie_0003.tif	5.17	Hoechst	MitoTracker	172	12428	1312.71	50.921	687.654	2045.97	537.231	756	7	6.604	2694.16	-0.673	719.122	13.985	0	0	0	0	0	0	0	0
R1	Blank	Hela_BICD2N-MTS_siLis1_blank_serie_0003.tif	4.156	Hoechst	MitoTracker	173	7291	770.112	64.517	723.546	3086.33	609.595	553	4	6.259	2909.34	2.052	408.749	427.471	96.87	0	0	0	0	0	0	0
R1	Blank	Hela_BICD2N-MTS_siLis1_blank_serie_0003.tif	3.962	Hoechst	MitoTracker	174	9471	1000.37	46.86	674.257	1794.55	489.025	582	3	6.295	3674.28	-0.672	939.353	18.259	0	0	0	0	0	0	0	0
R1	Blank	Hela_BICD2N-MTS_siLis1_blank_serie_0003.tif	5.494	Hoechst	MitoTracker	175	9018	952.526	50.266	822.54	2020.69	621.223	743	7	6.538	2735.24	-0.516	836.388	130.33	0	0	0	0	0	0	0	0
R1	Blank	Hela_BICD2N-MTS_siLis1_blank_serie_0003.tif	4.616	Hoechst	MitoTracker	176	8343	881.229	53.389	667.716	1909.33	442.193	634	5	6.369	2416.45	2.316	547.104	220.078	158.988	1.571	0	0	0	0	0	0
R1	Blank	Hela_BICD2N-MTS_siLis1_blank_serie_0003.tif	3.965	Hoechst	MitoTracker	177	8039	849.119	50.854	699.161	1954.03	514.469	552	3	6.219	3119.95	-1.35	925.983	41.706	0	0	0	0	0	0	0	0
R1	Blank	Hela_BICD2N-MTS_siLis1_blank_serie_0003.tif	24.725	Hoechst	MitoTracker	178	16468	1739.43	44.083	592.676	1390.42	390.295	652	9	6.402	2843.17	6.548	541.257	269.933	2.439	34.245	0	0	0	0	0	0
R1	Blank	Hela_BICD2N-MTS_siLis1_blank_serie_0003.tif	2.843	Hoechst	MitoTracker	179	8008	845.845	43.306	642.581	1819.72	404.902	382	1	5.91	2495.2	-2.964	132.021	0	0	0	0	0	0	0	0	0
R1	Blank	Hela_BICD2N-MTS_siLis1_blank_serie_0003.tif	3.891	Hoechst	MitoTracker	180	18384	1941.81	38.994	513.344	1157.41	340.145	615	5	6.275	3219.8	-1.413	470.355	1.41	0	0	0	0	0	0	0	0
R1	Blank	Hela_BICD2N-MTS_siLis1_blank_serie_0003.tif	7.129	Hoechst	MitoTracker	181	26697	2819.87	42.533	559.261	1163.65	357.513	1330	9	7.095	2703.64	3.522	895.719	449.075	96.206	94.995	7.029	0	0	0	0	0
R1	Blank	Hela_BICD2N-MTS_siLis1_blank_serie_0003.tif	3.764	Hoechst	MitoTracker	182	12583	1329.08	49.916	657.746	1628.77	494.584	569	6	6.244	4093.55	2.17	760.891	229.827	150.825	0.359	0	0	0	0	0	0
R1	Blank	Hela_BICD2N-MTS_siLis1_blank_serie_0003.tif	6.647	Hoechst	MitoTracker	183	12476	1317.78	57.918	743.248	1752.84	647.79	449	5	6.069	2972.94	5.669	510.313	2.787	0	0	128.073	33.503	0	0	0	0
R1	Blank	Hela_BICD2N-MTS_siLis1_blank_serie_0003.tif	5.566	Hoechst	MitoTracker	184	11145	1177.19	65.403	689.524	2279.12	509.055	777	6	6.536	2993.43	0.79	857.861	332.413	3.869	0	0	0	0	0	0	0
R1	Blank	Hela_BICD2N-MTS_siLis1_blank_serie_0003.tif	6.958	Hoechst	MitoTracker	185	15878	1677.11	52.499	629.836	1492.07	458.347	1271	9	6.998	2427.19	-0.143	1170.97	357.936	27.413	0	0	0	0	0	0	0
R1	Blank	Hela_BICD2N-MTS_siLis1_blank_serie_0003.tif	8.418	Hoechst	MitoTracker	186	21523	2273.37	44.412	597.183	1537.88	408.234	974	8	6.758	2978.8	1.357	870.491	295.052	103.846	0.118	0	0	0	0	0	0
R1	Blank	Hela_BICD2N-MTS_siLis1_blank_serie_0003.tif	5.28	Hoechst	MitoTracker	187	20238	2137.64	41.302	568.397	1235.45	362.428	865	5	6.68	3123.97	0.595	980.581	317.811	0	0	0	0	0	0	0	0
R1	Blank	Hela_BICD2N-MTS_siLis1_blank_serie_0003.tif	7.087	Hoechst	MitoTracker	188	10605	1120.15	52.126	634.504	1765.04	508.881	1029	6	6.82	2544.01	1.561	968.992	335.31	147.964	0	0	0	0	0	0	0
R1	Blank	Hela_BICD2N-MTS_siLis1_blank_serie_0003.tif	3.251	Hoechst	MitoTracker	189	11003	1162.19	45.963	725.45	1807.3	516.983	384	3	5.918	3350.06	0.171	605.965	33.25	0	0	0	0	0	0	0	0
R1	Blank	Hela_BICD2N-MTS_siLis1_blank_serie_0003.tif	3.675	Hoechst	MitoTracker	190	15566	1644.16	57.825	636.355	1464.66	425.531	554	4	6.224	4748.62	0.343	1033.36	471.925	6.868	0	0	0	0	0	0	0
R1	Blank	Hela_BICD2N-MTS_siLis1_blank_serie_0003.tif	3.396	Hoechst	MitoTracker	191	25743	2719.11	38.082	478.518	981.256	276.539	481	3	6.095	3893.21	-2.296	680.955	18.032	0	0	0	0	0	0	0	0
R1	Blank	Hela_BICD2N-MTS_siLis1_blank_serie_0003.tif	5.78	Hoechst	MitoTracker	192	16596	1752.95	47.436	573.661	1606.64	456.5	843	8	6.663	2879.57	2.339	576.841	411.797	96.636	0	0	0	0	0	0	0
R1	Blank	Hela_BICD2N-MTS_siLis1_blank_serie_0003.tif	4.298	Hoechst	MitoTracker	193	17838	1884.14	46.968	579.645	1356.61	402.373	638	8	6.317	3780.86	0.477	845.946	294.83	18.449	0	0	0	0	0	0	0
R1	Blank	Hela_BICD2N-MTS_siLis1_blank_serie_0003.tif	4.421	Hoechst	MitoTracker	194	19034	2010.47	44.359	647.709	1677.16	445.837	708	5	6.48	4068.61	0.278	718.644	278.502	0	0	0	0	0	0	0	0
R1	Blank	Hela_BICD2N-MTS_siLis1_blank_serie_0003.tif	4.802	Hoechst	MitoTracker	195	22904	2419.24	45.082	581.131	1541.43	385.785	741	7	6.555	4069.04	4.026	604.326	451.83	215.502	19.949	0	0	0	0	0	0
R1	Blank	Hela_BICD2N-MTS_siLis1_blank_serie_0003.tif	6.887	Hoechst	MitoTracker	196	14441	1525.33	48.472	667.386	1844.77	526.891	1185	9	6.97	2856.93	0.562	1035.21	505.2	139.215	0	0	0	0	0	0	0
R1	Blank	Hela_BICD2N-MTS_siLis1_blank_serie_0003.tif	3.068	Hoechst	MitoTracker	197	12688	1340.17	55.775	587.177	1491.74	405.776	458	2	6.033	4285.01	1.136	860.012	292.07	1.636	0	0	0	0	0	0	0
R1	Blank	Hela_BICD2N-MTS_siLis1_blank_serie_0003.tif	4.012	Hoechst	MitoTracker	198	11456	1210.04	49.756	610.972	1615.92	471.514	680	6	6.418	3614.81	1.177	794.041	406.467	92.457	0	0	0	0	0	0	0
R1	Blank	Hela_BICD2N-MTS_siLis1_blank_serie_0003.tif	5.121	Hoechst	MitoTracker	199	22974	2426.63	40.643	563.289	1148.72	391.062	726	5	6.495	2986.98	2.991	828.151	167.388	146.274	9.402	0	0	0	0	0	0
R1	Blank	Hela_BICD2N-MTS_siLis1_blank_serie_0003.tif	5.894	Hoechst	MitoTracker	200	8697	918.621	52.146	659.728	1962.19	480.775	867	6	6.693	2106.3	-0.798	983.516	33.339	0	0	0	0	0	0	0	0
R1	Blank	Hela_BICD2N-MTS_siLis1_blank_serie_0003.tif	8.002	Hoechst	MitoTracker	201	16042	1694.44	46.663	624.767	1601.19	522.767	1216	8	6.965	2850.96	1.059	892.779	512.02	55.906	0	0	0	0	0	0	0
R1	Blank	Hela_BICD2N-MTS_siLis1_blank_serie_0003.tif	4.125	Hoechst	MitoTracker	202	12380	1307.64	52.649	785.639	2097.84	630.612	631	4	6.357	5641.02	-0.772	984.977	161.063	0	0	0	0	0	0	0	0
R1	Blank	Hela_BICD2N-MTS_siLis1_blank_serie_0003.tif	4.868	Hoechst	MitoTracker	204	17754	1875.27	45.41	582.613	1308.41	376.404	845	5	6.575	3175.57	-0.702	1251.24	305.106	1.857	0	0	0	0	0	0	0
R1	Blank	Hela_BICD2N-MTS_siLis1_blank_serie_0003.tif	3.794	Hoechst	MitoTracker	205	14997	1584.06	54.189	597.154	1425.89	434.49	605	5	6.312	4340.71	-0.011	1087.36	234.295	0.3	0	0	0	0	0	0	0
R1	Blank	Hela_BICD2N-MTS_siLis1_blank_serie_0003.tif	3.826	Hoechst	MitoTracker	206	18105	1912.34	47.467	563.996	1264.13	354.087	525	4	6.183	3179.77	0.142	566.354	156.766	131.983	0	0	0	0	0	0	0
R1	Blank	Hela_BICD2N-MTS_siLis1_blank_serie_0003.tif	3.125	Hoechst	MitoTracker	207	24455	2583.06	43.981	600.147	1242.31	392.721	305	4	5.665	4448.76	-3.402	193.777	3.152	0	0	0	0	0	0	0	0
R1	Blank	Hela_BICD2N-MTS_siLis1_blank_serie_0003.tif	5.024	Hoechst	MitoTracker	208	28422	3002.07	45.604	532.048	1069.68	326.37	787	5	6.51	3414.96	0.352	1007.37	345.224	12.264	0	0	0	0	0	0	0
R1	Blank	Hela_BICD2N-MTS_siLis1_blank_serie_0003.tif	3.991	Hoechst	MitoTracker	209	14677	1550.26	41.928	639.526	1611.34	464.988	555	7	6.243	4082.59	-2.781	391.127	7.675	0	0	0	0	0	0	0	0
R1	Blank	Hela_BICD2N-MTS_siLis1_blank_serie_0003.tif	3.501	Hoechst	MitoTracker	210	16596	1752.95	57.202	612.286	1393.17	429.751	590	4	6.298	4608.57	-0.933	966.278	277.992	2.512	0	0	0	0	0	0	0
R1	Blank	Hela_BICD2N-MTS_siLis1_blank_serie_0003.tif	4.379	Hoechst	MitoTracker	211	24349	2571.86	40.351	627.513	2331.66	385.56	341	7	5.786	3203.27	-7.587	0	0	0	0	0	0	0	0	0	0
R1	Blank	Hela_BICD2N-MTS_siLis1_blank_serie_0003.tif	3.115	Hoechst	MitoTracker	212	12875	1359.92	49.138	642.375	1618.95	518.242	480	5	6.037	5420.23	-1.779	1178.9	199.967	0	0	0	0	0	0	0	0
R1	Blank	Hela_BICD2N-MTS_siLis1_blank_serie_0003.tif	5.497	Hoechst	MitoTracker	213	12467	1316.83	43.32	584.043	1523.15	395.682	791	8	6.559	2360.07	4.256	248.159	373.05	95.37	16.321	167.798	11.026	0	0	0	0
R1	Blank	Hela_BICD2N-MTS_siLis1_blank_serie_0003.tif	2.52	Hoechst	MitoTracker	214	9915	1047.27	39.315	582.783	1788.74	566.794	266	2	5.57	3508.54	-2.921	34.843	0	0	0	0	0	0	0	0	0
R1	Blank	Hela_BICD2N-MTS_siLis1_blank_serie_0003.tif	6.155	Hoechst	MitoTracker	215	27593	2914.51	42.532	531.654	1101.37	320.077	1252	6	7.045	2626.41	-0.881	1768.67	97.059	0	0	0	0	0	0	0	0
R1	Blank	Hela_BICD2N-MTS_siLis1_blank_serie_0003.tif	8.725	Hoechst	MitoTracker	216	36731	3879.71	38.082	469.368	888.057	298.35	1252	8	6.999	2743.22	2.867	855.631	553.602	75.114	52.092	0	0	0	0	0	0
R1	Blank	Hela_BICD2N-MTS_siLis1_blank_serie_0003.tif	5.764	Hoechst	MitoTracker	217	16585	1751.79	44.481	627.522	1235.79	435.128	706	5	6.448	3678.81	0.814	1284.15	219.756	0	0	0	0	0	0	0	0
R1	Blank	Hela_BICD2N-MTS_siLis1_blank_serie_0003.tif	3.677	Hoechst	MitoTracker	218	10522	1111.39	59.156	709.352	2277.6	534.534	593	6	6.33	3416.27	0.781	471.847	264.104	24.916	0	0	0	0	0	0	0
R1	Blank	Hela_BICD2N-MTS_siLis1_blank_serie_0003.tif	6.815	Hoechst	MitoTracker	219	10383	1096.7	47.645	609.451	1548.34	472.778	742	7	6.467	2449.6	-0.359	876.273	162.474	0	0	0	0	0	0	0	0
R1	Blank	Hela_BICD2N-MTS_siLis1_blank_serie_0003.tif	5.35	Hoechst	MitoTracker	220	23787	2512.5	41.149	566.531	1195.94	418.448	730	7	6.491	4045.59	-0.928	1202.45	68.356	0	0	0	0	0	0	0	0
R1	Blank	Hela_BICD2N-MTS_siLis1_blank_serie_0003.tif	3.822	Hoechst	MitoTracker	221	17356	1833.23	44.995	570.502	1305.61	383.119	665	5	6.425	3888.08	3.683	716.097	476.364	116.714	0	0	0	0	0	0	0
R1	Blank	Hela_BICD2N-MTS_siLis1_blank_serie_0003.tif	4.834	Hoechst	MitoTracker	222	12834	1355.59	47.838	624.589	1572.67	491.444	678	8	6.376	3703.95	-0.976	951.77	359.263	43.698	0	0	0	0	0	0	0
R1	Blank	Hela_BICD2N-MTS_siLis1_blank_serie_0003.tif	4.503	Hoechst	MitoTracker	223	10190	1076.32	46.126	586.041	1535.11	417.322	623	2	6.341	2890.66	1.725	550.026	383.88	62.293	0	0	0	0	0	0	0
R1	Blank	Hela_BICD2N-MTS_siLis1_blank_serie_0003.tif	5.204	Hoechst	MitoTracker	224	11617	1227.05	37.63	571.383	1405.86	418.646	796	7	6.572	2440.3	0.633	849.431	345.87	44.271	0	0	0	0	0	0	0
R1	Blank	Hela_BICD2N-MTS_siLis1_blank_serie_0003.tif	30.508	Hoechst	MitoTracker	225	23219	2452.51	36.231	532.687	1114.56	383.109	1241	11	7.014	2484.67	9.455	642.208	391.257	19.626	0	0	0	0	0	0	0
R1	Blank	Hela_BICD2N-MTS_siLis1_blank_serie_0003.tif	3.584	Hoechst	MitoTracker	226	18903	1996.63	43.929	527.143	1211.1	326.501	552	1	6.237	3351.69	-0.096	927.372	63.829	0	0	0	0	0	0	0	0
R1	Blank	Hela_BICD2N-MTS_siLis1_blank_serie_0003.tif	3.53	Hoechst	MitoTracker	227	18539	1958.18	44.756	499.131	1128.07	307.151	459	4	6.059	3466.09	0.403	767.307	78.436	0	0	0	0	0	0	0	0
R1	Blank	Hela_BICD2N-MTS_siLis1_blank_serie_0003.tif	6.187	Hoechst	MitoTracker	228	10341	1092.27	53.984	595.801	1668.92	438.143	638	5	6.343	2532.87	0.821	735.785	98.671	0	0	0	0	0	0	0	0
R1	Blank	Hela_BICD2N-MTS_siLis1_blank_serie_0003.tif	2.838	Hoechst	MitoTracker	229	23707	2504.05	45.632	560.033	1340.62	396.445	349	2	5.821	4884.62	-3.741	538.3	19.892	0	0	0	0	0	0	0	0
R1	Blank	Hela_BICD2N-MTS_siLis1_blank_serie_0003.tif	5.158	Hoechst	MitoTracker	230	9266	978.721	44.997	669.968	1778.7	531.456	769	5	6.559	2951.26	-0.707	793.471	39.84	0	0	0	0	0	0	0	0
R1	Blank	Hela_BICD2N-MTS_siLis1_blank_serie_0003.tif	4.188	Hoechst	MitoTracker	231	10154	1072.52	49.937	598.369	1587.49	455.209	674	5	6.417	2891.84	2.276	495.632	484.464	86.432	0	0	0	0	0	0	0
R1	Blank	Hela_BICD2N-MTS_siLis1_blank_serie_0003.tif	5.804	Hoechst	MitoTracker	232	14685	1551.1	40.845	648.477	1535.46	437.808	493	6	6.156	2621.01	-0.821	379.197	29.373	0	0	0	0	0	0	0	0
R1	Blank	Hela_BICD2N-MTS_siLis1_blank_serie_0003.tif	5.041	Hoechst	MitoTracker	233	19053	2012.47	51.796	586.864	1298.86	368.665	777	6	6.542	3399.64	2.527	953.889	333.24	123.764	0.25	0	0	0	0	0	0
R1	Blank	Hela_BICD2N-MTS_siLis1_blank_serie_0003.tif	8.539	Hoechst	MitoTracker	234	30538	3225.58	42.56	550.281	1339.18	357.82	1545	14	7.152	2897.55	0.989	1112.16	461.052	235.547	0	0	0	0	0	0	0
R1	Blank	Hela_BICD2N-MTS_siLis1_blank_serie_0003.tif	3.408	Hoechst	MitoTracker	236	12686	1339.96	41.365	565.513	1201.52	473.435	588	4	6.286	4497.13	1.242	983.324	487.881	11.769	0	0	0	0	0	0	0
R1	Blank	Hela_BICD2N-MTS_siLis1_blank_serie_0003.tif	3.958	Hoechst	MitoTracker	237	10535	1112.76	37.663	546.817	1508.94	405.276	436	3	6.017	2839.23	-1.668	810.998	0	0	0	0	0	0	0	0	0
R1	Blank	Hela_BICD2N-MTS_siLis1_blank_serie_0003.tif	2.437	Hoechst	MitoTracker	238	11498	1214.48	41.712	610.56	1936.81	406.877	397	1	5.883	4634	-0.136	816.823	124.859	0	0	0	0	0	0	0	0
R1	Blank	Hela_BICD2N-MTS_siLis1_blank_serie_0003.tif	6.17	Hoechst	MitoTracker	239	21832	2306.01	41.917	622.93	1596.95	422.064	992	7	6.813	3376.77	0.664	990.023	368.06	66.082	0	0	0	0	0	0	0
R1	Blank	Hela_BICD2N-MTS_siLis1_blank_serie_0003.tif	3.833	Hoechst	MitoTracker	240	11884	1255.25	58.869	605.43	1621.32	414.936	605	5	6.272	3663.29	2.18	1086.3	351.307	32.471	0	0	0	0	0	0	0
R1	Blank	Hela_BICD2N-MTS_siLis1_blank_serie_0003.tif	5.347	Hoechst	MitoTracker	241	19013	2008.25	46.66	587.157	1303.2	416.509	847	6	6.618	4133.85	2.552	901.013	636.744	116.028	0	0	0	0	0	0	0
R1	Blank	Hela_BICD2N-MTS_siLis1_blank_serie_0003.tif	7.988	Hoechst	MitoTracker	242	17486	1846.96	38.313	541.899	1476.44	357.861	1130	12	6.945	2028.45	0.786	839.737	124.836	35.865	0	0	0	0	0	0	0
R1	Blank	Hela_BICD2N-MTS_siLis1_blank_serie_0003.tif	5.084	Hoechst	MitoTracker	243	26597	2809.31	37.922	484.852	1147.45	325.781	763	9	6.541	3335.95	-0.659	421.792	561.885	37.47	0	0	0	0	0	0	0
R1	Blank	Hela_BICD2N-MTS_siLis1_blank_serie_0003.tif	3.671	Hoechst	MitoTracker	244	13532	1429.32	45.187	546.005	1694.01	389.448	489	6	6.091	2886.21	-2.763	110.41	0	0	0	0	0	0	0	0	0
R1	Blank	Hela_BICD2N-MTS_siLis1_blank_serie_0003.tif	3.745	Hoechst	MitoTracker	245	14617	1543.92	41.655	590.729	1478.53	469.9	593	4	6.305	4490	0.52	813.912	192.27	0	0	0	0	0	0	0	0
R1	Blank	Hela_BICD2N-MTS_siLis1_blank_serie_0003.tif	5.159	Hoechst	MitoTracker	246	15178	1603.18	43.37	592.656	1418.17	430.772	742	8	6.517	3131.75	-0.2	693.85	280.523	42.484	0	0	0	0	0	0	0
R1	Blank	Hela_BICD2N-MTS_siLis1_blank_serie_0003.tif	4.126	Hoechst	MitoTracker	247	26805	2831.28	35.036	448.288	850.057	310.502	378	2	5.895	3203.94	-0.578	509.184	10.803	0	0	0	0	0	0	0	0
R1	Blank	Hela_BICD2N-MTS_siLis1_blank_serie_0003.tif	5.045	Hoechst	MitoTracker	248	14383	1519.2	52.61	575.599	1342.34	374.868	731	6	6.511	2623.09	0.364	871.539	152.082	0	0	0	0	0	0	0	0
R1	Blank	Hela_BICD2N-MTS_siLis1_blank_serie_0003.tif	7.112	Hoechst	MitoTracker	249	15803	1669.19	38.55	583.813	1704.23	423.197	1288	14	7.092	2092.71	-1.1	788.288	183.245	0	0	0	0	0	0	0	0
R1	Blank	Hela_BICD2N-MTS_siLis1_blank_serie_0003.tif	5.832	Hoechst	MitoTracker	250	20577	2173.45	38.013	585.525	1380.59	378.943	988	11	6.792	2694	-1.24	904.343	56.258	8.299	0	0	0	0	0	0	0
R1	Blank	Hela_BICD2N-MTS_siLis1_blank_serie_0003.tif	4.925	Hoechst	MitoTracker	251	12543	1324.85	38.871	502.951	1182.3	336.628	750	4	6.551	2298.51	-1.541	662.091	1.848	0	0	0	0	0	0	0	0
R1	Blank	Hela_BICD2N-MTS_siLis1_blank_serie_0003.tif	4.572	Hoechst	MitoTracker	252	14736	1556.49	40.162	578.448	1660.8	431.696	738	6	6.548	3265.7	1.151	575.305	352.048	13.865	0	0	0	0	0	0	0
R1	Blank	Hela_BICD2N-MTS_siLis1_blank_serie_0003.tif	4.949	Hoechst	MitoTracker	253	29747	3142.03	37.285	473.498	1081.73	292.993	907	5	6.702	3143.35	0.072	779.599	558.795	47.31	0	0	0	0	0	0	0
R1	Blank	Hela_BICD2N-MTS_siLis1_blank_serie_0003.tif	5.399	Hoechst	MitoTracker	254	14365	1517.3	37.359	559.107	1300.04	401.971	800	8	6.585	2723.23	1.466	660.769	452.696	51.012	0	0	0	0	0	0	0
R1	Blank	Hela_BICD2N-MTS_siLis1_blank_serie_0003.tif	3.094	Hoechst	MitoTracker	256	14481	1529.56	46.303	578.831	1543.3	423.784	461	3	6.069	4647.45	2.268	811.92	261.241	18.74	0	0	0	0	0	0	0
R1	Blank	Hela_BICD2N-MTS_siLis1_blank_serie_0003.tif	6.187	Hoechst	MitoTracker	257	15681	1656.31	37.751	515.047	1161.4	331.24	1022	8	6.853	1878.84	0.474	479.136	41.648	60.625	0	0	0	0	0	0	0
R1	Blank	Hela_BICD2N-MTS_siLis1_blank_serie_0003.tif	1.046	Hoechst	MitoTracker	258	9521	1005.66	51.502	591.07	1614.5	352.359	81	1	4.249	2073.78	1.24	86.584	36.524	0	0	0	0	0	0	0	0
R1	Blank	Hela_BICD2N-MTS_siLis1_blank_serie_0003.tif	3.729	Hoechst	MitoTracker	259	10563	1115.72	44.044	607.851	1550.2	401.687	577	5	6.177	3107.77	-0.517	867.497	93.5	0	0	0	0	0	0	0	0
R1	Blank	Hela_BICD2N-MTS_siLis1_blank_serie_0003.tif	5.715	Hoechst	MitoTracker	260	17876	1888.15	39.994	526.661	1381.66	378.855	366	5	5.825	2457.57	-1.263	312.162	6.282	0	0	0	0	0	0	0	0
R1	Blank	Hela_BICD2N-MTS_siLis1_blank_serie_0003.tif	7.753	Hoechst	MitoTracker	261	13928	1471.14	39.43	558.104	1719.81	438.642	914	10	6.732	2404.59	2.362	666.703	306.21	61.102	0	0	0	0	0	0	0
R1	Blank	Hela_BICD2N-MTS_siLis1_blank_serie_0003.tif	2.937	Hoechst	MitoTracker	262	17052	1801.12	41.098	513.645	1196.7	395.143	403	4	5.937	4165.81	-0.408	595.22	183.622	2.458	0	0	0	0	0	0	0
R1	Blank	Hela_BICD2N-MTS_siLis1_blank_serie_0003.tif	5.78	Hoechst	MitoTracker	263	8797	929.183	49.777	669.769	2572.57	597.172	854	4	6.668	2483.62	1.759	782.421	340.926	71.367	0	0	0	0	0	0	0
R1	Blank	Hela_BICD2N-MTS_siLis1_blank_serie_0003.tif	4.05	Hoechst	MitoTracker	264	26370	2785.33	44.525	513.819	1275.7	319.915	688	5	6.391	3803.68	0.817	924.409	287.447	11.232	0	0	0	0	0	0	0
R1	Blank	Hela_BICD2N-MTS_siLis1_blank_serie_0003.tif	2.006	Hoechst	MitoTracker	266	4706	497.071	48.721	694.837	1844.98	441.941	248	1	5.448	1778.34	-2.246	124.614	0	0	0	0	0	0	0	0	0
R1	Blank	Hela_BICD2N-MTS_siLis1_blank_serie_0003.tif	5.57	Hoechst	MitoTracker	267	9878	1043.36	40.362	613.079	1862.71	477.735	822	10	6.643	2121.16	-1.5	652.971	155.904	0	0	0	0	0	0	0	0
R1	Blank	Hela_BICD2N-MTS_siLis1_blank_serie_0003.tif	3.763	Hoechst	MitoTracker	268	11461	1210.57	44.969	601.485	1455.84	472.583	538	4	6.203	3929.84	1.444	751.844	629.224	10.475	0	0	0	0	0	0	0
R1	Blank	Hela_BICD2N-MTS_siLis1_blank_serie_0003.tif	2.355	Hoechst	MitoTracker	269	13490	1424.88	44.813	512.321	1107.39	303.292	353	1	5.749	2646.76	0.11	619.514	90.587	0	0	0	0	0	0	0	0
R1	Blank	Hela_BICD2N-MTS_siLis1_blank_serie_0003.tif	4.023	Hoechst	MitoTracker	270	21962	2319.74	38.493	497.232	1088	312.656	667	5	6.438	3459.02	2.516	736.842	345.194	95.628	0	0	0	0	0	0	0
R1	Blank	Hela_BICD2N-MTS_siLis1_blank_serie_0003.tif	3.16	Hoechst	MitoTracker	271	8587	907.002	63.979	579.073	1619.66	388.16	444	3	6.027	2806.85	-1.231	624.38	22.216	0	0	0	0	0	0	0	0
R1	Blank	Hela_BICD2N-MTS_siLis1_blank_serie_0003.tif	8.854	Hoechst	MitoTracker	272	11362	1200.11	34.834	597.203	1821.59	467.023	1318	12	7.152	1392.47	2.365	723.785	158.753	29.487	7.284	0	0	0	0	0	0
R1	Blank	Hela_BICD2N-MTS_siLis1_blank_serie_0003.tif	5.886	Hoechst	MitoTracker	273	10166	1073.78	36.385	484.37	1087.8	352.399	895	8	6.725	1664.66	0.436	619.785	109.536	7.093	0	0	0	0	0	0	0
R1	Blank	Hela_BICD2N-MTS_siLis1_blank_serie_0003.tif	3.041	Hoechst	MitoTracker	274	14155	1495.12	38.491	503.405	1303.52	324.379	121	3	4.781	1959.34	-0.841	115.246	0	0	0	0	0	0	0	0	0
R1	Blank	Hela_BICD2N-MTS_siLis1_blank_serie_0003.tif	6.651	Hoechst	MitoTracker	275	19485	2058.1	37.108	510.898	1108.94	325.671	872	8	6.661	2194.22	0.248	753.588	139.855	0	0	0	0	0	0	0	0
R1	Blank	Hela_BICD2N-MTS_siLis1_blank_serie_0003.tif	8.062	Hoechst	MitoTracker	276	12605	1331.4	35.314	532.983	1450.08	428.609	1139	6	6.959	1897.59	0.407	705.123	333.109	0	0	0	0	0	0	0	0
R1	Blank	Hela_BICD2N-MTS_siLis1_blank_serie_0003.tif	5.364	Hoechst	MitoTracker	277	11319	1195.57	43.162	592.232	1491.3	383.401	918	9	6.739	1888.77	-1.417	676.577	19.165	0	0	0	0	0	0	0	0
R1	Blank	Hela_BICD2N-MTS_siLis1_blank_serie_0003.tif	5.548	Hoechst	MitoTracker	279	10585	1118.04	46.412	566.757	1473.3	401.361	915	6	6.7	2062.35	1.437	592.041	440.95	30.354	0	0	0	0	0	0	0
R1	Blank	Hela_BICD2N-MTS_siLis1_blank_serie_0003.tif	5.586	Hoechst	MitoTracker	280	9838	1039.14	47.515	588.351	1426.11	386.742	521	7	6.146	2283.92	1.034	479.944	226.913	0	0	0	0	0	0	0	0
R1	Blank	Hela_BICD2N-MTS_siLis1_blank_serie_0003.tif	5.03	Hoechst	MitoTracker	287	20758	2192.56	39.418	470.107	997.87	292.642	759	9	6.51	2530.56	0.811	719.695	246.142	15.819	0	0	0	0	0	0	0
R1	Blank	Hela_BICD2N-MTS_siLis1_blank_serie_0004.tif	3.204	Hoechst	MitoTracker	6	10448	1103.57	36.987	658.401	1863.92	440.389	435	3	6.006	2572.84	-3.089	107.438	0	0	0	0	0	0	0	0	0
R1	Blank	Hela_BICD2N-MTS_siLis1_blank_serie_0004.tif	11.409	Hoechst	MitoTracker	7	15350	1621.34	45.931	612.82	1340.07	515.708	880	10	6.715	3373	5.135	668.761	249.255	0	62.161	333.43	225.845	57.562	0	0	0
R1	Blank	Hela_BICD2N-MTS_siLis1_blank_serie_0004.tif	3.364	Hoechst	MitoTracker	8	11187	1181.63	37.155	713.662	1479.38	563.207	347	3	5.824	3204.86	1.639	453.013	162.54	0	0	0	0	0	0	0	0
R1	Blank	Hela_BICD2N-MTS_siLis1_blank_serie_0004.tif	9.564	Hoechst	MitoTracker	9	9939	1049.81	51.165	748.143	2075.73	556.904	609	5	6.348	2570.26	7.591	562.122	125.006	0	0	3.271	217.835	2850.64	0	0	0
R1	Blank	Hela_BICD2N-MTS_siLis1_blank_serie_0004.tif	11.128	Hoechst	MitoTracker	10	12328	1302.14	43.986	693.134	1739.89	482.423	947	11	6.769	1678.06	5.125	584.627	147.555	33.406	0	0	97.555	86.284	0	0	0
R1	Blank	Hela_BICD2N-MTS_siLis1_blank_serie_0004.tif	7.83	Hoechst	MitoTracker	11	16850	1779.78	46.141	635.685	1661.79	479.694	1599	9	7.225	2138.4	0.583	1026.63	464.884	11.77	0	0	0	0	0	0	0
R1	Blank	Hela_BICD2N-MTS_siLis1_blank_serie_0004.tif	5.226	Hoechst	MitoTracker	12	16184	1709.43	47.628	655.598	1854.84	454.439	584	6	6.301	3251.54	0.849	588.659	217.226	86.209	1.859	0	0	0	0	0	0
R1	Blank	Hela_BICD2N-MTS_siLis1_blank_serie_0004.tif	4.079	Hoechst	MitoTracker	13	8249	871.301	54.118	741.339	1913.11	482.852	417	3	5.981	1991.34	0.397	310.146	198.081	0	0	0	0	0	0	0	0
R1	Blank	Hela_BICD2N-MTS_siLis1_blank_serie_0004.tif	2.781	Hoechst	MitoTracker	14	16119	1702.57	41.652	547.436	1256.37	362.985	316	1	5.68	2142.83	-0.742	405.313	2.309	0	0	0	0	0	0	0	0
R1	Blank	Hela_BICD2N-MTS_siLis1_blank_serie_0004.tif	9.004	Hoechst	MitoTracker	15	7538	796.201	44.467	737.173	2279.01	509.437	786	9	6.613	1293.72	2.037	275.028	154.641	142.392	0	0	0	0	0	0	0
R1	Blank	Hela_BICD2N-MTS_siLis1_blank_serie_0004.tif	4.559	Hoechst	MitoTracker	16	7530	795.356	53.047	627.727	1813.87	507.404	692	3	6.439	2574.58	-1.323	748.676	8.068	0	0	0	0	0	0	0	0
R1	Blank	Hela_BICD2N-MTS_siLis1_blank_serie_0004.tif	4.639	Hoechst	MitoTracker	17	10907	1152.05	52.835	658.85	1622.97	457.632	491	2	6.165	2773.33	-1.136	562.513	69.662	0	0	0	0	0	0	0	0
R1	Blank	Hela_BICD2N-MTS_siLis1_blank_serie_0004.tif	6.366	Hoechst	MitoTracker	18	12027	1270.35	40.01	609.812	1475.65	441.051	675	8	6.427	2132.31	1.571	566.082	142.757	21.442	0	0	0	0	0	0	0
R1	Blank	Hela_BICD2N-MTS_siLis1_blank_serie_0004.tif	5.054	Hoechst	MitoTracker	19	3598	380.039	48.175	813.362	3018.18	759.658	526	2	6.232	2098.48	-0.874	626.685	35.223	0	0	0	0	0	0	0	0
R1	Blank	Hela_BICD2N-MTS_siLis1_blank_serie_0004.tif	0.426	Hoechst	MitoTracker	20	15060	1590.71	39.999	583.192	1390.44	329.279	10	1	2.302	1789	-4.659	0	0	0	0	0	0	0	0	0	0
R1	Blank	Hela_BICD2N-MTS_siLis1_blank_serie_0004.tif	5.246	Hoechst	MitoTracker	21	9272	979.355	39.738	672.556	1809.97	483.806	563	3	6.263	2171.36	-0.552	619.544	48.874	0	0	0	0	0	0	0	0
R1	Blank	Hela_BICD2N-MTS_siLis1_blank_serie_0004.tif	4.029	Hoechst	MitoTracker	22	5193	548.511	49.645	833.973	2647.63	650.228	325	5	5.726	2140.56	-0.881	236.046	197.142	0	0	0	0	0	0	0	0
R1	Blank	Hela_BICD2N-MTS_siLis1_blank_serie_0004.tif	5.503	Hoechst	MitoTracker	23	9942	1050.12	37.625	628.164	1469.76	494.709	375	2	5.916	2104.44	-0.596	405.354	4.197	0	0	0	0	0	0	0	0
R1	Blank	Hela_BICD2N-MTS_siLis1_blank_serie_0004.tif	1.175	Hoechst	MitoTracker	24	9190	970.694	44.986	712.828	1852.15	621.46	81	1	4.393	2619.18	-4.045	0	0	0	0	0	0	0	0	0	0
R1	Blank	Hela_BICD2N-MTS_siLis1_blank_serie_0004.tif	2.882	Hoechst	MitoTracker	25	11079	1170.22	41.619	601.622	1483.22	400.87	388	1	5.928	2189.76	0.264	500.29	78.155	0	0	0	0	0	0	0	0
R1	Blank	Hela_BICD2N-MTS_siLis1_blank_serie_0004.tif	18.968	Hoechst	MitoTracker	26	20409	2155.7	41.141	659.618	1603.47	594.093	1645	22	7.355	2133.93	15.525	513.358	7.165	0	1.416	174.847	124.723	469.589	439.882	190.579	7.253
R1	Blank	Hela_BICD2N-MTS_siLis1_blank_serie_0004.tif	6.058	Hoechst	MitoTracker	27	11474	1211.94	46.093	936.247	3690.68	1015.83	587	5	6.297	2867.94	-1.615	377.884	18.012	0	0	0	0	0	0	0	0
R1	Blank	Hela_BICD2N-MTS_siLis1_blank_serie_0004.tif	5.499	Hoechst	MitoTracker	28	14102	1489.52	40.797	645.074	1669.42	490.634	839	6	6.671	3023.37	1.968	871.537	317.553	24.803	0	0	0	0	0	0	0
R1	Blank	Hela_BICD2N-MTS_siLis1_blank_serie_0004.tif	5.634	Hoechst	MitoTracker	29	20433	2158.24	64.733	613.565	1602.12	452.904	739	7	6.45	3965.59	1.302	665.781	427.371	67.551	0	0	0	0	0	0	0
R1	Blank	Hela_BICD2N-MTS_siLis1_blank_serie_0004.tif	4.868	Hoechst	MitoTracker	30	6183	653.079	48.883	727.211	2164.46	570.678	708	4	6.497	2138.8	-1.402	623.137	2.567	0	0	0	0	0	0	0	0
R1	Blank	Hela_BICD2N-MTS_siLis1_blank_serie_0004.tif	5.405	Hoechst	MitoTracker	31	10387	1097.13	47.846	646.818	2006.24	496.287	700	5	6.471	2274.18	1.447	572.98	190.385	38.041	0	0	0	0	0	0	0
R1	Blank	Hela_BICD2N-MTS_siLis1_blank_serie_0004.tif	3.441	Hoechst	MitoTracker	32	13456	1421.29	48.333	595.335	1584.36	408.153	410	3	5.964	3455.68	1.338	507.455	335.849	28.326	0	0	0	0	0	0	0
R1	Blank	Hela_BICD2N-MTS_siLis1_blank_serie_0004.tif	4.186	Hoechst	MitoTracker	33	15645	1652.5	44.765	655.432	1452.1	446.912	731	5	6.481	3580.76	-1.465	1075.82	148.933	0	0	0	0	0	0	0	0
R1	Blank	Hela_BICD2N-MTS_siLis1_blank_serie_0004.tif	4.635	Hoechst	MitoTracker	34	19228	2030.96	43.424	622.624	1679.51	433.791	656	5	6.397	3531.6	1.472	688.798	260.99	20.062	0	0	0	0	0	0	0
R1	Blank	Hela_BICD2N-MTS_siLis1_blank_serie_0004.tif	3.92	Hoechst	MitoTracker	35	7630	805.919	49.097	653.77	1722.23	466.1	517	5	6.119	2590.28	0.586	511.423	287.824	0	0	0	0	0	0	0	0
R1	Blank	Hela_BICD2N-MTS_siLis1_blank_serie_0004.tif	8.228	Hoechst	MitoTracker	36	8151	860.949	55.43	718.168	3036.38	709.621	1040	11	6.854	2139.55	2.937	840.787	240.15	153.817	22.656	0	0	0	0	0	0
R1	Blank	Hela_BICD2N-MTS_siLis1_blank_serie_0004.tif	2.394	Hoechst	MitoTracker	37	5130	541.856	41.478	764.605	2622.58	732.472	270	1	5.579	2792.71	-2.052	242.799	0	0	0	0	0	0	0	0	0
R1	Blank	Hela_BICD2N-MTS_siLis1_blank_serie_0004.tif	8.386	Hoechst	MitoTracker	38	11846	1251.23	47.058	663.578	2085.32	554.205	1278	11	7.056	1941.85	-1.426	698.268	109.696	69.397	4.803	0	0	0	0	0	0
R1	Blank	Hela_BICD2N-MTS_siLis1_blank_serie_0004.tif	2.266	Hoechst	MitoTracker	40	17594	1858.37	37.335	596.271	1641.18	445.899	54	2	3.973	2124.96	-0.74	51.16	0	0	0	0	0	0	0	0	0
R1	Blank	Hela_BICD2N-MTS_siLis1_blank_serie_0004.tif	4.685	Hoechst	MitoTracker	41	4190	442.569	43.766	693.861	2479.48	492.288	558	4	6.275	1455.2	-2.094	430.296	148.667	0	0	0	0	0	0	0	0
R1	Blank	Hela_BICD2N-MTS_siLis1_blank_serie_0004.tif	0.981	Hoechst	MitoTracker	42	5810	613.681	40.09	637.723	2547.59	343.206	44	1	3.782	1076.73	-2.61	6.01	0	0	0	0	0	0	0	0	0
R1	Blank	Hela_BICD2N-MTS_siLis1_blank_serie_0004.tif	6.742	Hoechst	MitoTracker	43	9063	957.279	46.366	772.935	2705.6	664.404	855	6	6.664	2649.3	-2.516	494.566	31.402	0	0	0	0	0	0	0	0
R1	Blank	Hela_BICD2N-MTS_siLis1_blank_serie_0004.tif	4.604	Hoechst	MitoTracker	44	4763	503.092	47.126	675.856	2304.95	599.505	633	3	6.381	2080.53	-1.337	664.678	9.27	0	0	0	0	0	0	0	0
R1	Blank	Hela_BICD2N-MTS_siLis1_blank_serie_0004.tif	7.903	Hoechst	MitoTracker	45	33630	3552.17	35.483	512.901	1118.16	295.266	213	3	5.326	3475.39	12.479	25.936	0	0	0	0	0	0	0	0	0
R1	Blank	Hela_BICD2N-MTS_siLis1_blank_serie_0004.tif	4.303	Hoechst	MitoTracker	46	11658	1231.38	42.677	678.852	2095.89	650.552	440	5	6.003	4267.28	0.751	462.004	360.831	142.276	0	0	0	0	0	0	0
R1	Blank	Hela_BICD2N-MTS_siLis1_blank_serie_0004.tif	3.219	Hoechst	MitoTracker	47	9563	1010.09	44.375	719.497	1949.32	584.489	443	2	6.054	3633.05	1.519	738.949	74.735	0	0	0	0	0	0	0	0
R1	Blank	Hela_BICD2N-MTS_siLis1_blank_serie_0004.tif	3.664	Hoechst	MitoTracker	48	13221	1396.47	52.024	559.206	1689.81	426.872	323	2	5.702	1329.85	-0.318	204.28	0	0	0	0	0	0	0	0	0
R1	Blank	Hela_BICD2N-MTS_siLis1_blank_serie_0004.tif	2.836	Hoechst	MitoTracker	49	9639	1018.12	41.105	643.664	1704.73	464.757	252	2	5.479	3077.98	-1.114	207.148	130.004	0	0	0	0	0	0	0	0
R1	Blank	Hela_BICD2N-MTS_siLis1_blank_serie_0004.tif	5.079	Hoechst	MitoTracker	50	10881	1149.31	54.294	682.569	2110.24	514.315	741	9	6.478	2691.93	1.912	707.766	424.042	106.111	7.659	0	0	0	0	0	0
R1	Blank	Hela_BICD2N-MTS_siLis1_blank_serie_0004.tif	5.22	Hoechst	MitoTracker	51	23068	2436.56	44.694	610.302	1428.92	399.043	791	6	6.563	3847.84	-1.214	1250.89	82.749	0	0	0	0	0	0	0	0
R1	Blank	Hela_BICD2N-MTS_siLis1_blank_serie_0004.tif	6.853	Hoechst	MitoTracker	53	14259	1506.11	40.211	676.493	1637.49	485.733	366	5	5.782	3155.35	-0.628	249.703	312.993	67.623	0	0	0	0	0	0	0
R1	Blank	Hela_BICD2N-MTS_siLis1_blank_serie_0004.tif	3.663	Hoechst	MitoTracker	54	12691	1340.49	41.76	647.535	2055.01	552.735	519	5	6.195	4400.87	0.72	826.315	189.158	28.816	0	0	0	0	0	0	0
R1	Blank	Hela_BICD2N-MTS_siLis1_blank_serie_0004.tif	1.416	Hoechst	MitoTracker	55	17661	1865.44	40.658	569.55	1042.48	370.399	89	2	4.486	2113.94	-1.347	33.329	0	0	0	0	0	0	0	0	0
R1	Blank	Hela_BICD2N-MTS_siLis1_blank_serie_0004.tif	3.644	Hoechst	MitoTracker	56	8910	941.119	39.412	698.079	1944.73	521.597	475	3	6.106	3182.2	-3.286	111.812	0	0	0	0	0	0	0	0	0
R1	Blank	Hela_BICD2N-MTS_siLis1_blank_serie_0004.tif	5.395	Hoechst	MitoTracker	57	14535	1535.26	47.142	667.802	2062.03	510.948	704	6	6.454	3082.56	0.78	745.364	212.614	2.441	0	0	0	0	0	0	0
R1	Blank	Hela_BICD2N-MTS_siLis1_blank_serie_0004.tif	4.86	Hoechst	MitoTracker	58	14580	1540.01	44.619	593.818	1107.58	397.133	624	2	6.336	3459.43	0.585	1265.31	260.321	0	0	0	0	0	0	0	0
R1	Blank	Hela_BICD2N-MTS_siLis1_blank_serie_0004.tif	6.583	Hoechst	MitoTracker	59	6917	730.608	54.186	784.524	3217.56	590.132	388	5	5.89	2314.5	-1.09	320.354	5.041	0	0	0	0	0	0	0	0
R1	Blank	Hela_BICD2N-MTS_siLis1_blank_serie_0004.tif	4.558	Hoechst	MitoTracker	60	7775	821.234	43.384	735.086	1939.31	530.322	561	3	6.26	2531.74	0.435	555.571	160.721	0	0	0	0	0	0	0	0
R1	Blank	Hela_BICD2N-MTS_siLis1_blank_serie_0004.tif	3.26	Hoechst	MitoTracker	61	9957	1051.71	38.783	757.539	2041.43	588.286	245	4	5.47	3019.39	-3.096	71.721	0	0	0	0	0	0	0	0	0
R1	Blank	Hela_BICD2N-MTS_siLis1_blank_serie_0004.tif	2.761	Hoechst	MitoTracker	62	23247	2455.46	38.787	558.674	1138.51	345.06	351	3	5.823	3592	-1.327	150.935	23.149	0	0	0	0	0	0	0	0
R1	Blank	Hela_BICD2N-MTS_siLis1_blank_serie_0004.tif	2.631	Hoechst	MitoTracker	63	10151	1072.2	42.795	597.724	1489.36	428.072	313	2	5.672	3680.29	-1.446	195.451	0	0	0	0	0	0	0	0	0
R1	Blank	Hela_BICD2N-MTS_siLis1_blank_serie_0004.tif	3.803	Hoechst	MitoTracker	64	12822	1354.32	48.959	632.604	1598.38	445.603	575	3	6.26	3657.06	-0.685	871.367	89.575	0	0	0	0	0	0	0	0
R1	Blank	Hela_BICD2N-MTS_siLis1_blank_serie_0004.tif	4.387	Hoechst	MitoTracker	65	12505	1320.84	43.038	634.602	1526.58	393.835	542	2	6.245	2735.35	-1.069	584.539	30.299	0	0	0	0	0	0	0	0
R1	Blank	Hela_BICD2N-MTS_siLis1_blank_serie_0004.tif	5.024	Hoechst	MitoTracker	66	11056	1167.79	49.661	680.428	1702.56	467.712	728	4	6.531	2524.96	1.404	827.428	133.055	13.068	0	0	0	0	0	0	0
R1	Blank	Hela_BICD2N-MTS_siLis1_blank_serie_0004.tif	5.859	Hoechst	MitoTracker	67	13039	1377.24	56.182	667.952	2141.71	481.082	850	4	6.683	2833.76	1.555	811.07	277.87	26.742	0	0	0	0	0	0	0
R1	Blank	Hela_BICD2N-MTS_siLis1_blank_serie_0004.tif	4.469	Hoechst	MitoTracker	68	16119	1702.57	40.746	671.332	2002.43	500.406	635	5	6.294	3967.38	6.413	527.36	417.295	96.732	10.847	0	0	0	0	0	0
R1	Blank	Hela_BICD2N-MTS_siLis1_blank_serie_0004.tif	2.693	Hoechst	MitoTracker	69	7673	810.461	49.248	668.6	1954.99	455.129	389	1	5.918	3251.15	-0.222	580.35	75.906	0	0	0	0	0	0	0	0
R1	Blank	Hela_BICD2N-MTS_siLis1_blank_serie_0004.tif	6.978	Hoechst	MitoTracker	70	15709	1659.26	41.946	615.168	1412.15	427.03	947	11	6.792	2140.05	1.267	625.961	390.634	35.046	0	0	0	0	0	0	0
R1	Blank	Hela_BICD2N-MTS_siLis1_blank_serie_0004.tif	6.468	Hoechst	MitoTracker	71	7363	777.717	51.347	689.576	2520.5	492.195	728	4	6.484	1972.52	2.386	424.96	299.109	16.875	0	0	0	0	0	0	0
R1	Blank	Hela_BICD2N-MTS_siLis1_blank_serie_0004.tif	4.744	Hoechst	MitoTracker	72	7171	757.437	58.923	745.759	2190.11	582.719	698	3	6.487	2899.89	0.013	931.46	167.777	0	0	0	0	0	0	0	0
R1	Blank	Hela_BICD2N-MTS_siLis1_blank_serie_0004.tif	5.203	Hoechst	MitoTracker	73	14073	1486.46	43.243	561.404	1378.16	405.429	743	7	6.479	2640.16	1.902	467.419	399.257	37.3	0	0	0	0	0	0	0
R1	Blank	Hela_BICD2N-MTS_siLis1_blank_serie_0004.tif	5.43	Hoechst	MitoTracker	74	30274	3197.69	37.389	510.465	975.152	295.709	566	6	6.304	3125.37	4.289	764.255	92.602	0	0	0	0	0	8.491	0	0
R1	Blank	Hela_BICD2N-MTS_siLis1_blank_serie_0004.tif	2.358	Hoechst	MitoTracker	76	5920	625.3	49.773	776.081	2397.12	549.532	313	1	5.699	3554.28	-1.058	501.731	0	0	0	0	0	0	0	0	0
R1	Blank	Hela_BICD2N-MTS_siLis1_blank_serie_0004.tif	4.801	Hoechst	MitoTracker	77	16150	1705.84	47.278	711.534	1891.58	534.361	517	5	6.207	3907.76	0.95	649.709	206.259	12.435	0	0	0	0	0	0	0
R1	Blank	Hela_BICD2N-MTS_siLis1_blank_serie_0004.tif	3.87	Hoechst	MitoTracker	78	5785	611.041	48.62	746.531	2392.43	545.834	373	2	5.867	2429.13	-1.422	439.84	4.659	0	0	0	0	0	0	0	0
R1	Blank	Hela_BICD2N-MTS_siLis1_blank_serie_0004.tif	5.707	Hoechst	MitoTracker	79	16501	1742.92	45.653	586.371	1395.26	383.16	991	7	6.813	2496.38	-0.662	657.392	111.278	45.857	2.865	0	0	0	0	0	0
R1	Blank	Hela_BICD2N-MTS_siLis1_blank_serie_0004.tif	4.485	Hoechst	MitoTracker	80	28186	2977.15	45.548	557.815	1125.07	341.469	672	7	6.372	3430.15	-0.819	809.247	64.881	0	0	0	0	0	0	0	0
R1	Blank	Hela_BICD2N-MTS_siLis1_blank_serie_0004.tif	4.421	Hoechst	MitoTracker	81	21062	2224.67	45.587	678.671	1680.89	455.791	543	7	6.287	2972.04	-2.562	79.195	0	0	0	0	0	0	0	0	0
R1	Blank	Hela_BICD2N-MTS_siLis1_blank_serie_0004.tif	7.569	Hoechst	MitoTracker	82	12649	1336.05	43.817	647.591	1665.31	430.275	823	7	6.637	2197.83	1.419	623.307	148.354	35.92	3.969	0	0	0	0	0	0
R1	Blank	Hela_BICD2N-MTS_siLis1_blank_serie_0004.tif	4.59	Hoechst	MitoTracker	83	4939	521.682	96.044	812.662	2349.4	655.312	575	4	6.199	2415.3	1.94	581.78	424.421	5.015	0	0	0	0	0	0	0
R1	Blank	Hela_BICD2N-MTS_siLis1_blank_serie_0004.tif	6.199	Hoechst	MitoTracker	84	8898	939.851	77.591	801.517	2351.73	697.179	1003	9	6.77	2678.01	2.613	859.185	338.954	129.973	234.723	165.811	0	0	0	0	0
R1	Blank	Hela_BICD2N-MTS_siLis1_blank_serie_0004.tif	7.194	Hoechst	MitoTracker	85	8015	846.584	55.431	700.179	2092.91	526.573	801	8	6.577	1751.9	-0.587	502.475	223.987	4.43	0	0	0	0	0	0	0
R1	Blank	Hela_BICD2N-MTS_siLis1_blank_serie_0004.tif	5.641	Hoechst	MitoTracker	86	12408	1310.6	48.048	629.3	1613.98	441.981	1018	6	6.767	2315.57	-1.396	741.263	297.045	1.851	0	0	0	0	0	0	0
R1	Blank	Hela_BICD2N-MTS_siLis1_blank_serie_0004.tif	4.229	Hoechst	MitoTracker	87	13897	1467.87	50.857	657.547	1875.66	497.229	650	5	6.389	3761.61	0.311	950.776	233.104	12.98	0	0	0	0	0	0	0
R1	Blank	Hela_BICD2N-MTS_siLis1_blank_serie_0004.tif	4.812	Hoechst	MitoTracker	88	14135	1493.01	52.441	676.455	1927.28	473.625	728	8	6.455	3274.79	-1.3	706.788	97.282	0	0	0	0	0	0	0	0
R1	Blank	Hela_BICD2N-MTS_siLis1_blank_serie_0004.tif	6.087	Hoechst	MitoTracker	89	7137	753.846	49.219	812.825	3295.45	733.337	903	10	6.734	2702.39	-0.352	802.29	228.069	88.484	0	0	0	0	0	0	0
R1	Blank	Hela_BICD2N-MTS_siLis1_blank_serie_0004.tif	5.459	Hoechst	MitoTracker	90	9627	1016.85	40.973	666.691	1797.83	592.055	875	7	6.667	2630.07	-0.808	624.715	564.091	99.631	0	0	0	0	0	0	0
R1	Blank	Hela_BICD2N-MTS_siLis1_blank_serie_0004.tif	3.118	Hoechst	MitoTracker	91	16860	1780.84	42.623	570.928	1306.34	369.062	446	2	6.037	4000.27	1.122	751.471	294.219	2.941	0	0	0	0	0	0	0
R1	Blank	Hela_BICD2N-MTS_siLis1_blank_serie_0004.tif	6.633	Hoechst	MitoTracker	93	14497	1531.25	47.289	653.923	1932.54	528.197	1168	3	7.01	2956.5	-0.526	1565.12	26.764	0	0	0	0	0	0	0	0
R1	Blank	Hela_BICD2N-MTS_siLis1_blank_serie_0004.tif	5.43	Hoechst	MitoTracker	94	9420	994.988	43.701	731.773	1931.72	553.028	615	6	6.348	2816.62	-0.49	433.618	505.103	10.892	0	0	0	0	0	0	0
R1	Blank	Hela_BICD2N-MTS_siLis1_blank_serie_0004.tif	3.994	Hoechst	MitoTracker	95	13565	1432.8	41.799	623.107	1082.45	493.362	551	4	6.25	3633.43	1.637	535.162	570.244	61.29	0	0	0	0	0	0	0
R1	Blank	Hela_BICD2N-MTS_siLis1_blank_serie_0004.tif	6.162	Hoechst	MitoTracker	96	18211	1923.54	50.735	617.226	1751.37	427.035	803	9	6.594	3303.8	-1.483	1021.6	109.926	0	0	0	0	0	0	0	0
R1	Blank	Hela_BICD2N-MTS_siLis1_blank_serie_0004.tif	4.639	Hoechst	MitoTracker	97	12828	1354.96	46.981	665.246	1564.15	418.619	599	4	6.326	2573.64	-1.08	583.102	37.799	0	0	0	0	0	0	0	0
R1	Blank	Hela_BICD2N-MTS_siLis1_blank_serie_0004.tif	4.916	Hoechst	MitoTracker	98	14651	1547.51	45.347	642.982	1614.29	477.465	712	5	6.511	3227.25	1.978	927.363	153.8	35.29	0	0	0	0	0	0	0
R1	Blank	Hela_BICD2N-MTS_siLis1_blank_serie_0004.tif	6.348	Hoechst	MitoTracker	99	15765	1665.18	46.584	601.674	1392.72	433.757	1000	8	6.755	2834.86	0.059	1041.9	391.682	0	0	0	0	0	0	0	0
R1	Blank	Hela_BICD2N-MTS_siLis1_blank_serie_0004.tif	6.452	Hoechst	MitoTracker	100	11784	1244.68	41.551	663.067	1969.89	518.108	852	12	6.663	2650.39	1.213	576.316	322.345	55.6	11.185	0	0	0	0	0	0
R1	Blank	Hela_BICD2N-MTS_siLis1_blank_serie_0004.tif	4.969	Hoechst	MitoTracker	101	12647	1335.84	58.919	736.857	2175.99	543.472	471	5	6.134	2489.09	-2.002	222.522	0	0	0	0	0	0	0	0	0
R1	Blank	Hela_BICD2N-MTS_siLis1_blank_serie_0004.tif	5.385	Hoechst	MitoTracker	102	9180	969.638	68.803	709.049	2540.09	586.364	793	7	6.513	3270.19	1.051	967.638	256.537	37.66	0	0	0	0	0	0	0
R1	Blank	Hela_BICD2N-MTS_siLis1_blank_serie_0004.tif	7.234	Hoechst	MitoTracker	103	14643	1546.67	44.876	643.537	1529.47	449.245	841	6	6.663	2599.28	3.151	539.057	383.002	90.181	0	0	0	0	0	0	0
R1	Blank	Hela_BICD2N-MTS_siLis1_blank_serie_0004.tif	3.902	Hoechst	MitoTracker	104	20837	2200.91	47.436	639.475	1669.49	449.304	665	5	6.357	4689.99	-3.066	963.418	250.712	0	0	0	0	0	0	0	0
R1	Blank	Hela_BICD2N-MTS_siLis1_blank_serie_0004.tif	2.916	Hoechst	MitoTracker	105	11282	1191.66	48.418	629.114	1694.86	489.809	428	3	5.995	4394.96	-0.652	568.182	16.696	0	0	0	0	0	0	0	0
R1	Blank	Hela_BICD2N-MTS_siLis1_blank_serie_0004.tif	4.129	Hoechst	MitoTracker	106	8830	932.669	62.136	790.658	2608.72	591.39	450	5	6.063	3261.36	1.548	500.312	239.006	32.592	0	0	0	0	0	0	0
R1	Blank	Hela_BICD2N-MTS_siLis1_blank_serie_0004.tif	7.397	Hoechst	MitoTracker	107	10324	1090.47	43.832	721.816	2256.32	552.046	739	5	6.517	2370.57	-0.286	698.376	95.191	0	0	0	0	0	0	0	0
R1	Blank	Hela_BICD2N-MTS_siLis1_blank_serie_0004.tif	7.433	Hoechst	MitoTracker	108	11555	1220.5	50.516	628.505	1677.29	436.469	1243	8	7.029	1740.2	1.249	913.211	241.695	14.543	0	0	0	0	0	0	0
R1	Blank	Hela_BICD2N-MTS_siLis1_blank_serie_0004.tif	7.29	Hoechst	MitoTracker	109	10546	1113.92	37.987	611.603	1494.79	428.093	679	8	6.472	1492.94	-0.912	464.59	21.196	0	0	0	0	0	0	0	0
R1	Blank	Hela_BICD2N-MTS_siLis1_blank_serie_0004.tif	4.248	Hoechst	MitoTracker	110	8047	849.964	76.501	799.113	2939.51	593.556	575	6	6.231	2872.39	-0.66	490.006	5.72	0	0	0	0	0	0	0	0
R1	Blank	Hela_BICD2N-MTS_siLis1_blank_serie_0004.tif	4.131	Hoechst	MitoTracker	111	16617	1755.17	39.33	606.038	1333.67	393.295	536	4	6.166	3199.37	-1.607	560.253	213.825	2.56	0	0	0	0	0	0	0
R1	Blank	Hela_BICD2N-MTS_siLis1_blank_serie_0004.tif	6.126	Hoechst	MitoTracker	112	12175	1285.98	51.068	651.948	1496.05	405.919	580	6	6.237	2181.36	1.457	477.78	186.187	9.038	0	0	0	0	0	0	0
R1	Blank	Hela_BICD2N-MTS_siLis1_blank_serie_0004.tif	3.925	Hoechst	MitoTracker	113	7667	809.827	60.784	780.015	2980.86	578.53	605	2	6.358	3052.08	-3.148	771.368	74.474	0	0	0	0	0	0	0	0
R1	Blank	Hela_BICD2N-MTS_siLis1_blank_serie_0004.tif	3.914	Hoechst	MitoTracker	114	10075	1064.17	58.473	686.619	1837.43	533.554	543	3	6.204	3667.09	0.453	821.138	224.882	0	0	0	0	0	0	0	0
R1	Blank	Hela_BICD2N-MTS_siLis1_blank_serie_0004.tif	4.125	Hoechst	MitoTracker	115	15526	1639.93	44.112	587.634	1008.71	411.035	171	4	5.064	3024.83	2.718	92.08	214.56	6.464	0	0	0	0	0	0	0
R1	Blank	Hela_BICD2N-MTS_siLis1_blank_serie_0004.tif	3.727	Hoechst	MitoTracker	116	11134	1176.03	43.486	757.925	2258.65	592.835	547	3	6.262	3794.22	0.419	802.641	147.693	0	0	0	0	0	0	0	0
R1	Blank	Hela_BICD2N-MTS_siLis1_blank_serie_0004.tif	6.973	Hoechst	MitoTracker	117	8905	940.591	42.096	748.187	2164.67	623.534	455	7	6.091	1962.7	-0.823	442.337	12.523	0	0	0	0	0	0	0	0
R1	Blank	Hela_BICD2N-MTS_siLis1_blank_serie_0004.tif	6.689	Hoechst	MitoTracker	118	25251	2667.14	39.927	566.152	1354.52	371.37	975	8	6.759	3154.4	-0.701	1016.3	36.526	0	0	0	0	0	0	0	0
R1	Blank	Hela_BICD2N-MTS_siLis1_blank_serie_0004.tif	7.368	Hoechst	MitoTracker	119	11084	1170.75	48.594	703.59	2035.3	549.211	1243	6	7.022	2370.75	-0.732	1272.05	235.385	2.974	0	0	0	0	0	0	0
R1	Blank	Hela_BICD2N-MTS_siLis1_blank_serie_0004.tif	4.765	Hoechst	MitoTracker	120	9528	1006.39	43.649	746.069	2028.71	570.508	485	5	6.151	2773.21	1.478	497.178	176.602	2.692	0	0	0	0	0	0	0
R1	Blank	Hela_BICD2N-MTS_siLis1_blank_serie_0004.tif	8.322	Hoechst	MitoTracker	121	6964	735.573	55.097	807.674	3058.1	590.675	755	13	6.51	1667.08	1.006	375.263	219.55	95.326	0	0	0	0	0	0	0
R1	Blank	Hela_BICD2N-MTS_siLis1_blank_serie_0004.tif	4.998	Hoechst	MitoTracker	122	7102	750.149	59.878	746.446	2243.11	578.767	671	5	6.429	2311.69	-1.226	864.206	6.447	0	0	0	0	0	0	0	0
R1	Blank	Hela_BICD2N-MTS_siLis1_blank_serie_0004.tif	4.936	Hoechst	MitoTracker	123	7784	822.185	43.767	683.946	1914.85	545.098	548	5	6.26	2359.92	-2.213	289.179	45.146	0	0	0	0	0	0	0	0
R1	Blank	Hela_BICD2N-MTS_siLis1_blank_serie_0004.tif	4.578	Hoechst	MitoTracker	124	20099	2122.96	53.632	619.941	1624.63	417.331	676	3	6.461	4452.07	3.038	805.248	564.57	12.972	0	0	0	0	0	0	0
R1	Blank	Hela_BICD2N-MTS_siLis1_blank_serie_0004.tif	3.658	Hoechst	MitoTracker	125	3766	397.784	70.989	905.032	3157.63	679.813	477	4	6.115	2235.93	-1.914	261.224	31.426	0	0	0	0	0	0	0	0
R1	Blank	Hela_BICD2N-MTS_siLis1_blank_serie_0004.tif	4.897	Hoechst	MitoTracker	126	5223	551.679	46.718	796.006	2756.75	680.762	716	4	6.526	2416.69	-2.293	745.533	25.663	0	0	0	0	0	0	0	0
R1	Blank	Hela_BICD2N-MTS_siLis1_blank_serie_0004.tif	6.604	Hoechst	MitoTracker	127	20435	2158.45	41.74	637.361	1704.02	441.578	854	12	6.689	2801.23	-2.402	440.371	16.73	0	0	0	0	0	0	0	0
R1	Blank	Hela_BICD2N-MTS_siLis1_blank_serie_0004.tif	3.514	Hoechst	MitoTracker	129	13516	1427.63	49.388	623.214	1519.13	442.339	537	1	6.201	4317.12	1.697	761.524	471.5	1.682	0	0	0	0	0	0	0
R1	Blank	Hela_BICD2N-MTS_siLis1_blank_serie_0004.tif	5.115	Hoechst	MitoTracker	130	10577	1117.2	58.999	664.15	1821.95	483.83	395	5	5.881	2733.24	-1.049	378.537	2.941	0	0	0	0	0	0	0	0
R1	Blank	Hela_BICD2N-MTS_siLis1_blank_serie_0004.tif	2.977	Hoechst	MitoTracker	131	4015	424.084	67.372	830.076	3000.22	609.248	343	4	5.779	2043.46	-1.505	344.787	25.269	0	0	0	0	0	0	0	0
R1	Blank	Hela_BICD2N-MTS_siLis1_blank_serie_0004.tif	2.659	Hoechst	MitoTracker	132	8457	893.271	47.245	696.598	1740.57	507.937	372	2	5.84	4061.95	-3.674	3.022	0	0	0	0	0	0	0	0	0
R1	Blank	Hela_BICD2N-MTS_siLis1_blank_serie_0004.tif	5.866	Hoechst	MitoTracker	133	9594	1013.37	53.702	682.501	1848.2	514.388	804	7	6.561	2499.22	-0.324	727.265	272.608	0.548	0	0	0	0	0	0	0
R1	Blank	Hela_BICD2N-MTS_siLis1_blank_serie_0004.tif	4.08	Hoechst	MitoTracker	134	9214	973.229	56.224	716.446	1982.11	475.865	488	4	6.128	3023.2	2.253	521.679	196.531	75.358	0	0	0	0	0	0	0
R1	Blank	Hela_BICD2N-MTS_siLis1_blank_serie_0004.tif	6.224	Hoechst	MitoTracker	135	11428	1207.08	49.048	918.247	1228.21	956.587	976	6	6.831	3748.63	0.518	557.143	1129.83	26.817	0	0	0	0	0	0	0
R1	Blank	Hela_BICD2N-MTS_siLis1_blank_serie_0004.tif	3.425	Hoechst	MitoTracker	136	10670	1127.02	46.573	652.691	1675.1	405.201	513	2	6.17	3430.02	-0.364	570.2	380.98	1.525	0	0	0	0	0	0	0
R1	Blank	Hela_BICD2N-MTS_siLis1_blank_serie_0004.tif	7.434	Hoechst	MitoTracker	137	14654	1547.83	44.686	627.258	1540.35	466.148	1229	8	7.008	2319.42	-0.572	960.482	292.788	17.683	0	0	0	0	0	0	0
R1	Blank	Hela_BICD2N-MTS_siLis1_blank_serie_0004.tif	5.107	Hoechst	MitoTracker	138	5795	612.097	74.461	864.716	3676.88	713.591	646	7	6.407	2560.35	0.078	557.461	53.231	0	0	0	0	0	0	0	0
R1	Blank	Hela_BICD2N-MTS_siLis1_blank_serie_0004.tif	6.789	Hoechst	MitoTracker	139	5316	561.503	81.751	708.749	2498.73	540.179	676	7	6.409	1614.84	2.083	522.078	281.006	60.399	0	0	0	0	0	0	0
R1	Blank	Hela_BICD2N-MTS_siLis1_blank_serie_0004.tif	3.098	Hoechst	MitoTracker	140	7050	744.656	50.646	758.83	2126.7	515.434	489	3	6.123	3282.06	-0.929	596.916	284.092	0	0	0	0	0	0	0	0
R1	Blank	Hela_BICD2N-MTS_siLis1_blank_serie_0004.tif	1.533	Hoechst	MitoTracker	141	14282	1508.54	44.578	588.889	1369.84	359.638	125	1	4.822	2540.25	-3.834	8.844	0	0	0	0	0	0	0	0	0
R1	Blank	Hela_BICD2N-MTS_siLis1_blank_serie_0004.tif	4.34	Hoechst	MitoTracker	142	6899	728.707	66.849	717.295	2948.85	637.947	653	4	6.403	2881.17	2.486	457.532	530.497	121.632	0	0	0	0	0	0	0
R1	Blank	Hela_BICD2N-MTS_siLis1_blank_serie_0004.tif	2.368	Hoechst	MitoTracker	143	9743	1029.1	40.527	585.048	1373.63	387.703	274	1	5.589	3234.59	0.705	450.488	113.598	0	0	0	0	0	0	0	0
R1	Blank	Hela_BICD2N-MTS_siLis1_blank_serie_0004.tif	3.04	Hoechst	MitoTracker	144	18489	1952.9	42.03	598.556	1316.46	385.9	508	2	6.138	4379.55	-1.767	949.011	83.057	0	0	0	0	0	0	0	0
R1	Blank	Hela_BICD2N-MTS_siLis1_blank_serie_0004.tif	3.76	Hoechst	MitoTracker	145	19512	2060.95	47.211	606.911	1378.48	437.25	563	5	6.273	4383.41	0.041	996.444	159.948	0	0	0	0	0	0	0	0
R1	Blank	Hela_BICD2N-MTS_siLis1_blank_serie_0004.tif	5.977	Hoechst	MitoTracker	146	14526	1534.31	47.611	655.419	1956.01	503.775	850	9	6.607	3146.87	0.468	804.746	284.758	77.619	0	0	0	0	0	0	0
R1	Blank	Hela_BICD2N-MTS_siLis1_blank_serie_0004.tif	2.459	Hoechst	MitoTracker	147	7816	825.565	48.732	723.086	1843.83	550.683	337	1	5.768	3832.62	-2.885	118.925	0	0	0	0	0	0	0	0	0
R1	Blank	Hela_BICD2N-MTS_siLis1_blank_serie_0004.tif	7.572	Hoechst	MitoTracker	148	6794	717.616	51.57	792.19	2560.36	643.785	1109	7	6.925	1975.78	1.029	879.744	397.322	133.108	0	0	0	0	0	0	0
R1	Blank	Hela_BICD2N-MTS_siLis1_blank_serie_0004.tif	2.905	Hoechst	MitoTracker	149	10867	1147.83	52.137	748.08	2397.63	606.111	419	3	6.001	4833.61	-1.792	751.184	64.929	0	0	0	0	0	0	0	0
R1	Blank	Hela_BICD2N-MTS_siLis1_blank_serie_0004.tif	3.301	Hoechst	MitoTracker	150	10671	1127.12	49.953	757.285	2274.09	530.891	470	2	6.111	3789.98	-1.193	452.498	46.357	0	0	0	0	0	0	0	0
R1	Blank	Hela_BICD2N-MTS_siLis1_blank_serie_0004.tif	4.944	Hoechst	MitoTracker	151	29789	3146.46	40.826	584.155	1368.31	355.642	847	10	6.687	3658.65	-3.32	166.73	0	0	0	0	0	0	0	0	0
R1	Blank	Hela_BICD2N-MTS_siLis1_blank_serie_0004.tif	3.545	Hoechst	MitoTracker	153	4006	423.134	57.287	883.885	3272.51	692.759	352	5	5.819	2228.07	-1.533	224.907	5.847	0	0	0	0	0	0	0	0
R1	Blank	Hela_BICD2N-MTS_siLis1_blank_serie_0004.tif	3.971	Hoechst	MitoTracker	154	6766	714.659	57.387	693.832	1972.04	544.731	424	3	6.009	2766.74	0.219	724.541	9.526	0	0	0	0	0	0	0	0
R1	Blank	Hela_BICD2N-MTS_siLis1_blank_serie_0004.tif	6.945	Hoechst	MitoTracker	155	32780	3462.39	46.757	554.75	1080.42	284.579	1237	6	6.974	2463.02	-0.061	1629.81	100.712	0	0	0	0	0	0	0	0
R1	Blank	Hela_BICD2N-MTS_siLis1_blank_serie_0004.tif	2.776	Hoechst	MitoTracker	156	4203	443.942	58.155	915.555	3062.2	700.868	276	2	5.602	2775.24	-1.741	266.969	0	0	0	0	0	0	0	0	0
R1	Blank	Hela_BICD2N-MTS_siLis1_blank_serie_0004.tif	3.896	Hoechst	MitoTracker	157	10821	1142.97	62.089	653.455	1710.07	498.699	536	4	6.203	3890.26	-0.861	679.416	30.116	0	0	0	0	0	0	0	0
R1	Blank	Hela_BICD2N-MTS_siLis1_blank_serie_0004.tif	6.204	Hoechst	MitoTracker	158	15222	1607.82	41.288	624.144	1366.71	420.843	880	5	6.69	2553.64	1.101	992.087	321.255	2.176	0	0	0	0	0	0	0
R1	Blank	Hela_BICD2N-MTS_siLis1_blank_serie_0004.tif	2.249	Hoechst	MitoTracker	159	6370	672.831	53.088	754.633	2456.08	565.72	260	2	5.516	3416.82	-0.946	493.405	0	0	0	0	0	0	0	0	0
R1	Blank	Hela_BICD2N-MTS_siLis1_blank_serie_0004.tif	4.335	Hoechst	MitoTracker	160	7536	795.99	68.277	780.955	1634.26	529.3	623	6	6.361	2615.83	1.183	526.49	355.002	22.102	0	0	0	0	0	0	0
R1	Blank	Hela_BICD2N-MTS_siLis1_blank_serie_0004.tif	4.138	Hoechst	MitoTracker	161	12857	1358.02	43.815	672.966	2194.23	498.231	720	8	6.477	3136.24	-3.375	107.4	0	0	0	0	0	0	0	0	0
R1	Blank	Hela_BICD2N-MTS_siLis1_blank_serie_0004.tif	4.642	Hoechst	MitoTracker	162	14970	1581.21	39.705	610.594	1300.04	422.841	424	3	5.934	2960.32	0.061	593.571	110.409	0	0	0	0	0	0	0	0
R1	Blank	Hela_BICD2N-MTS_siLis1_blank_serie_0004.tif	4.588	Hoechst	MitoTracker	163	31107	3285.68	44.762	566.777	1307.24	367.957	644	5	6.402	5143.14	1.296	960.006	529.789	29.294	0	0	0	0	0	0	0
R1	Blank	Hela_BICD2N-MTS_siLis1_blank_serie_0004.tif	2.777	Hoechst	MitoTracker	164	10449	1103.68	43.855	610.644	1693.47	414.427	362	2	5.814	3533.7	-2.4	462.555	0	0	0	0	0	0	0	0	0
R1	Blank	Hela_BICD2N-MTS_siLis1_blank_serie_0004.tif	5.422	Hoechst	MitoTracker	165	6590	696.069	49.886	708.575	2234.43	468.791	624	7	6.381	1812.61	-0.351	380.963	87.542	1.528	0	0	0	0	0	0	0
R1	Blank	Hela_BICD2N-MTS_siLis1_blank_serie_0004.tif	2.978	Hoechst	MitoTracker	166	10670	1127.02	47.393	617.79	1680.82	353.46	397	3	5.933	2734.02	3.08	410.146	280.678	79.158	0	0	0	0	0	0	0
R1	Blank	Hela_BICD2N-MTS_siLis1_blank_serie_0004.tif	3.901	Hoechst	MitoTracker	167	4614	487.354	51.323	799.708	2750.95	631.825	549	3	6.257	2407.32	-1.642	463.957	4.15	0	0	0	0	0	0	0	0
R1	Blank	Hela_BICD2N-MTS_siLis1_blank_serie_0004.tif	4.5	Hoechst	MitoTracker	168	14543	1536.1	46.497	637.171	1529.26	425.885	754	4	6.519	3147.11	-2.508	745.673	21.33	0	0	0	0	0	0	0	0
R1	Blank	Hela_BICD2N-MTS_siLis1_blank_serie_0004.tif	3.895	Hoechst	MitoTracker	169	27671	2922.75	44.809	572.014	1368.36	369.104	466	4	6.09	4401.88	-1.281	856.76	65.773	0	0	0	0	0	0	0	0
R1	Blank	Hela_BICD2N-MTS_siLis1_blank_serie_0004.tif	6.268	Hoechst	MitoTracker	170	21175	2236.61	43.794	566.632	1251.55	437.913	1069	11	6.791	3623.92	0.794	1140.82	518.097	217.058	0	0	0	0	0	0	0
R1	Blank	Hela_BICD2N-MTS_siLis1_blank_serie_0004.tif	6.816	Hoechst	MitoTracker	172	10773	1137.9	56.56	734.784	1880.79	569.762	878	7	6.666	2133.9	2.036	688.523	126.71	59.985	131.453	0	0	0	0	0	0
R1	Blank	Hela_BICD2N-MTS_siLis1_blank_serie_0004.tif	3.672	Hoechst	MitoTracker	173	5689	600.901	45.037	662.572	2186.11	538.053	418	3	5.954	2686.6	-0.507	557.956	0	0	0	0	0	0	0	0	0
R1	Blank	Hela_BICD2N-MTS_siLis1_blank_serie_0004.tif	3.614	Hoechst	MitoTracker	174	17417	1839.67	42.575	619.516	1399.09	376.667	450	5	6.07	3147.59	-2.139	432.683	74.038	0	0	0	0	0	0	0	0
R1	Blank	Hela_BICD2N-MTS_siLis1_blank_serie_0004.tif	6.509	Hoechst	MitoTracker	175	11463	1210.78	70.744	655.296	2241.01	509.498	711	5	6.47	2598.74	1.887	543.048	325.945	22.336	0	0	0	0	0	0	0
R1	Blank	Hela_BICD2N-MTS_siLis1_blank_serie_0004.tif	6.127	Hoechst	MitoTracker	176	18369	1940.23	45.723	602.462	1362.51	417.934	940	12	6.705	3161.17	0.704	1243.52	278.318	22.369	0	0	0	0	0	0	0
R1	Blank	Hela_BICD2N-MTS_siLis1_blank_serie_0004.tif	5.332	Hoechst	MitoTracker	177	10928	1154.27	50.69	703.222	2402.63	512.976	752	9	6.511	2435.34	-0.683	609.562	98.139	0	0	0	0	0	0	0	0
R1	Blank	Hela_BICD2N-MTS_siLis1_blank_serie_0004.tif	5.665	Hoechst	MitoTracker	178	32311	3412.85	43.823	584.437	1409.28	377.096	1041	8	6.871	3972.82	1.183	801.055	460.483	199.015	6.855	0	0	0	0	0	0
R1	Blank	Hela_BICD2N-MTS_siLis1_blank_serie_0004.tif	3.229	Hoechst	MitoTracker	179	8076	853.028	64.469	662.238	1768.66	488.17	502	2	6.115	3704.28	0.895	808.707	404.058	1.031	0	0	0	0	0	0	0
R1	Blank	Hela_BICD2N-MTS_siLis1_blank_serie_0004.tif	7.239	Hoechst	MitoTracker	180	10865	1147.62	45.606	711.918	2236.29	500.638	1096	4	6.941	1883.23	-0.815	820.832	28.393	0	0	0	0	0	0	0	0
R1	Blank	Hela_BICD2N-MTS_siLis1_blank_serie_0004.tif	0.544	Hoechst	MitoTracker	181	14544	1536.21	42.307	564.587	1335.04	332.416	14	1	2.627	2503.79	-0.6	31.438	0	0	0	0	0	0	0	0	0
R1	Blank	Hela_BICD2N-MTS_siLis1_blank_serie_0004.tif	3.375	Hoechst	MitoTracker	182	17386	1836.4	43.711	569.999	1344.89	361.817	366	4	5.844	3447.2	-0.446	561.552	132.019	0	0	0	0	0	0	0	0
R1	Blank	Hela_BICD2N-MTS_siLis1_blank_serie_0004.tif	4.064	Hoechst	MitoTracker	184	6601	697.231	60.264	681.779	1929.48	549.595	593	5	6.276	3053.19	1.014	849.336	415.725	0	0	0	0	0	0	0	0
R1	Blank	Hela_BICD2N-MTS_siLis1_blank_serie_0004.tif	3.361	Hoechst	MitoTracker	185	7140	754.163	45.095	638.58	1955.28	567.016	468	3	6.086	3605.68	-2.748	175.996	0	0	0	0	0	0	0	0	0
R1	Blank	Hela_BICD2N-MTS_siLis1_blank_serie_0004.tif	2.987	Hoechst	MitoTracker	186	3822	403.699	38.304	814.426	3702.08	724.767	29	2	3.269	2601.55	-0.69	48.653	0	0	0	0	0	0	0	0	0
R1	Blank	Hela_BICD2N-MTS_siLis1_blank_serie_0004.tif	3.868	Hoechst	MitoTracker	187	9321	984.531	55.43	710.796	2357.09	607.504	309	3	5.685	3725.64	-3.346	268.714	0	0	0	0	0	0	0	0	0
R1	Blank	Hela_BICD2N-MTS_siLis1_blank_serie_0004.tif	4.161	Hoechst	MitoTracker	188	5194	548.616	108.719	701.447	2701.54	577.898	534	4	6.225	2262.46	1.033	383.333	433.742	54.331	0	0	0	0	0	0	0
R1	Blank	Hela_BICD2N-MTS_siLis1_blank_serie_0004.tif	6.08	Hoechst	MitoTracker	189	9228	974.708	48.16	696.874	1848.17	578.044	600	5	6.294	2977.23	0.455	506.195	401.534	32.548	0	0	0	0	0	0	0
R1	Blank	Hela_BICD2N-MTS_siLis1_blank_serie_0004.tif	4.833	Hoechst	MitoTracker	190	7913	835.811	74.448	783.611	3074.25	576.29	624	4	6.383	3081.51	0.811	794.311	180.93	8.402	0	0	0	0	0	0	0
R1	Blank	Hela_BICD2N-MTS_siLis1_blank_serie_0004.tif	15.464	Hoechst	MitoTracker	191	22391	2365.05	44.393	778.037	1380.72	692.366	1714	18	7.328	2954.42	7.056	667.658	287.995	55.173	34.6	111.605	261.917	763.007	412.965	0	0
R1	Blank	Hela_BICD2N-MTS_siLis1_blank_serie_0004.tif	5.257	Hoechst	MitoTracker	192	8408	888.095	43.491	701.476	1834.63	528.242	338	5	5.741	2003.89	-1.892	244.641	0	0	0	0	0	0	0	0	0
R1	Blank	Hela_BICD2N-MTS_siLis1_blank_serie_0004.tif	1.807	Hoechst	MitoTracker	193	5422	572.699	49.307	705.471	2438.53	513.374	147	1	4.973	2018.57	-2.296	75.476	0	0	0	0	0	0	0	0	0
R1	Blank	Hela_BICD2N-MTS_siLis1_blank_serie_0004.tif	4.66	Hoechst	MitoTracker	194	13558	1432.06	39.989	633.312	1788.79	476.35	552	3	6.304	2332.8	-1.91	332.096	1.396	0	0	0	0	0	0	0	0
R1	Blank	Hela_BICD2N-MTS_siLis1_blank_serie_0004.tif	4.467	Hoechst	MitoTracker	195	6560	692.9	52.089	704.325	2246.68	587.743	612	6	6.341	2717.54	-0.136	884.837	180.67	0	0	0	0	0	0	0	0
R1	Blank	Hela_BICD2N-MTS_siLis1_blank_serie_0004.tif	7.173	Hoechst	MitoTracker	196	7258	766.626	58.918	732.723	3111.13	614.43	735	5	6.51	2217.96	1.648	455.854	399.943	91.232	0	0	0	0	0	0	0
R1	Blank	Hela_BICD2N-MTS_siLis1_blank_serie_0004.tif	4.151	Hoechst	MitoTracker	198	7759	819.544	50.316	738.115	2217.42	572.174	506	6	6.155	3004.72	-1.471	626.922	225.992	0	0	0	0	0	0	0	0
R1	Blank	Hela_BICD2N-MTS_siLis1_blank_serie_0004.tif	4.681	Hoechst	MitoTracker	199	34004	3591.67	41.928	555.844	1295.19	317.91	504	5	6.178	3477.19	-2.46	324.334	0	0	0	0	0	0	0	0	0
R1	Blank	Hela_BICD2N-MTS_siLis1_blank_serie_0004.tif	3.447	Hoechst	MitoTracker	200	7029	742.438	49.794	778.513	2242.78	569.557	424	3	6.011	2874.08	-2.836	271.767	0	0	0	0	0	0	0	0	0
R1	Blank	Hela_BICD2N-MTS_siLis1_blank_serie_0004.tif	3.879	Hoechst	MitoTracker	201	20610	2176.93	45.1	573.535	1235.7	351.733	639	2	6.35	4515.69	-1.324	1141.03	11.238	0	0	0	0	0	0	0	0
R1	Blank	Hela_BICD2N-MTS_siLis1_blank_serie_0004.tif	4.108	Hoechst	MitoTracker	202	34083	3600.02	42.761	558.37	1070.44	304.832	602	4	6.297	4617.91	-2.332	615.977	6.534	0	0	0	0	0	0	0	0
R1	Blank	Hela_BICD2N-MTS_siLis1_blank_serie_0004.tif	2.196	Hoechst	MitoTracker	204	7905	834.966	44.923	713.123	1948.45	493.278	248	2	5.486	3194.85	-2.51	392.8	9.262	0	0	0	0	0	0	0	0
R1	Blank	Hela_BICD2N-MTS_siLis1_blank_serie_0004.tif	5.011	Hoechst	MitoTracker	205	19083	2015.64	42.143	603.517	1312.93	396.896	908	8	6.679	3316.52	3.461	827.564	526.084	198.218	1.514	0	0	0	0	0	0
R1	Blank	Hela_BICD2N-MTS_siLis1_blank_serie_0004.tif	5.586	Hoechst	MitoTracker	206	17220	1818.86	46.16	570.712	1263.94	387.517	873	4	6.628	2989.83	1.07	795.002	525.808	29.751	0	0	0	0	0	0	0
R1	Blank	Hela_BICD2N-MTS_siLis1_blank_serie_0004.tif	4.004	Hoechst	MitoTracker	207	28037	2961.41	46.563	578.923	1423.42	349.17	509	6	6.062	4377.52	-2.136	814.918	109.212	0	0	0	0	0	0	0	0
R1	Blank	Hela_BICD2N-MTS_siLis1_blank_serie_0004.tif	7.343	Hoechst	MitoTracker	208	23460	2477.96	41.783	581.781	1245.47	397.075	1242	12	7.041	2717.37	-0.621	1580.5	129.373	0	0	0	0	0	0	0	0
R1	Blank	Hela_BICD2N-MTS_siLis1_blank_serie_0004.tif	4.991	Hoechst	MitoTracker	209	7571	799.687	51.71	729.862	2079.94	612.242	485	6	6.092	2917.22	-0.194	861.782	104.388	0	0	0	0	0	0	0	0
R1	Blank	Hela_BICD2N-MTS_siLis1_blank_serie_0004.tif	5.346	Hoechst	MitoTracker	210	19586	2068.77	41.035	563.077	1210.1	357.027	802	5	6.635	2861.07	0.75	796.852	291.618	0.889	0	0	0	0	0	0	0
R1	Blank	Hela_BICD2N-MTS_siLis1_blank_serie_0004.tif	4.727	Hoechst	MitoTracker	211	13159	1389.92	50.269	612.081	1569.81	445.101	804	7	6.558	3049.74	1.9	779.714	400.057	196.5	0	0	0	0	0	0	0
R1	Blank	Hela_BICD2N-MTS_siLis1_blank_serie_0004.tif	4.183	Hoechst	MitoTracker	212	13897	1467.87	47.659	649.675	1963.88	541.924	663	5	6.393	5018.94	0.456	850.646	502.892	24.868	0	0	0	0	0	0	0
R1	Blank	Hela_BICD2N-MTS_siLis1_blank_serie_0004.tif	4.263	Hoechst	MitoTracker	213	13832	1461.01	45.436	616.155	1522.75	419.899	644	10	6.402	3005.31	-1.446	493.163	46.843	0	0	0	0	0	0	0	0
R1	Blank	Hela_BICD2N-MTS_siLis1_blank_serie_0004.tif	6.183	Hoechst	MitoTracker	214	14053	1484.35	43.287	598.638	1524.15	489.647	1078	11	6.87	2691.23	1.51	893.773	376.059	112.358	0	0	0	0	0	0	0
R1	Blank	Hela_BICD2N-MTS_siLis1_blank_serie_0004.tif	3.277	Hoechst	MitoTracker	216	17491	1847.49	56.781	641.362	1429.5	406.212	508	3	6.146	4110.83	-0.172	830.256	42.616	0	0	0	0	0	0	0	0
R1	Blank	Hela_BICD2N-MTS_siLis1_blank_serie_0004.tif	3.519	Hoechst	MitoTracker	217	12726	1344.18	99.907	727.937	1949.55	593.541	542	4	6.192	5776.45	3.265	652.972	954.014	96.227	0	0	0	0	0	0	0
R1	Blank	Hela_BICD2N-MTS_siLis1_blank_serie_0004.tif	3.056	Hoechst	MitoTracker	218	12833	1355.49	48.113	530.057	1285.45	357.714	430	2	5.997	3334.2	1.589	542.648	276.984	8.185	0	0	0	0	0	0	0
R1	Blank	Hela_BICD2N-MTS_siLis1_blank_serie_0004.tif	5.238	Hoechst	MitoTracker	220	15132	1598.32	41.062	581.636	1459.75	503.538	1014	9	6.824	3520.12	2.463	612.146	644.843	191.306	19.019	0	0	0	0	0	0
R1	Blank	Hela_BICD2N-MTS_siLis1_blank_serie_0004.tif	2.637	Hoechst	MitoTracker	221	9616	1015.69	41.19	762.107	2534.12	697.829	236	4	5.441	3597.44	-0.684	357.845	29.955	0	0	0	0	0	0	0	0
R1	Blank	Hela_BICD2N-MTS_siLis1_blank_serie_0004.tif	5.313	Hoechst	MitoTracker	222	7483	790.392	63.128	795.526	3095.55	739.701	731	10	6.442	3281.14	-0.002	772.309	581.981	53.13	0	0	0	0	0	0	0
R1	Blank	Hela_BICD2N-MTS_siLis1_blank_serie_0004.tif	3.971	Hoechst	MitoTracker	223	12550	1325.59	57.712	678.329	2204.66	526.248	636	5	6.411	4105.04	3.489	594.523	413.023	188.238	0	0	0	0	0	0	0
R1	Blank	Hela_BICD2N-MTS_siLis1_blank_serie_0004.tif	4.366	Hoechst	MitoTracker	224	13636	1440.3	46.29	631.463	1678.5	501.116	606	6	6.35	4302.43	1.778	1069.01	318.48	1.262	0	0	0	0	0	0	0
R1	Blank	Hela_BICD2N-MTS_siLis1_blank_serie_0004.tif	5.38	Hoechst	MitoTracker	225	16232	1714.51	40.724	625.621	1435.15	419.06	860	9	6.652	3065.13	-1.845	843.429	47.553	0	0	0	0	0	0	0	0
R1	Blank	Hela_BICD2N-MTS_siLis1_blank_serie_0004.tif	3.745	Hoechst	MitoTracker	227	15774	1666.13	45.822	607.365	1436.86	410.372	579	6	6.256	4112.87	0.191	810.809	188.532	21.523	0	0	0	0	0	0	0
R1	Blank	Hela_BICD2N-MTS_siLis1_blank_serie_0004.tif	6.846	Hoechst	MitoTracker	228	24040	2539.22	38.461	567.989	1086.4	409.19	1046	7	6.941	2720.62	-0.432	1471.4	14.995	0	0	0	0	0	0	0	0
R1	Blank	Hela_BICD2N-MTS_siLis1_blank_serie_0004.tif	4.589	Hoechst	MitoTracker	229	17331	1830.59	45.187	616.177	1365.86	474.56	819	8	6.58	4100.75	0.255	606.086	665.338	150.78	1.551	0	0	0	0	0	0
R1	Blank	Hela_BICD2N-MTS_siLis1_blank_serie_0004.tif	4.515	Hoechst	MitoTracker	230	14976	1581.84	50.094	629.115	1922.59	438.447	701	8	6.447	3357.65	1.677	602.456	391.526	62.579	0	0	0	0	0	0	0
R1	Blank	Hela_BICD2N-MTS_siLis1_blank_serie_0004.tif	4.564	Hoechst	MitoTracker	231	22767	2404.76	44.537	542.562	1109.09	352.912	650	4	6.357	3156.06	0.689	852.172	213.811	3.256	0	0	0	0	0	0	0
R1	Blank	Hela_BICD2N-MTS_siLis1_blank_serie_0004.tif	6.328	Hoechst	MitoTracker	232	6307	666.177	57.737	821.72	3249	836.699	811	5	6.56	2759.09	-0.971	895.468	176.534	0	0	0	0	0	0	0	0
R1	Blank	Hela_BICD2N-MTS_siLis1_blank_serie_0004.tif	2.901	Hoechst	MitoTracker	233	8348	881.758	56.662	839.146	2431.09	695.771	240	3	5.446	3752.31	-2.785	178.918	6.025	0	0	0	0	0	0	0	0
R1	Blank	Hela_BICD2N-MTS_siLis1_blank_serie_0004.tif	4.156	Hoechst	MitoTracker	234	14716	1554.38	49.954	664.233	2113.99	506.186	591	7	6.27	4366.49	0.556	838.567	334.086	7.849	0	0	0	0	0	0	0
R1	Blank	Hela_BICD2N-MTS_siLis1_blank_serie_0004.tif	6.382	Hoechst	MitoTracker	235	18306	1933.57	51.89	614.915	1759.05	421.035	797	6	6.575	3743.65	0.644	909.254	348.399	77.313	0	0	0	0	0	0	0
R1	Blank	Hela_BICD2N-MTS_siLis1_blank_serie_0004.tif	5.248	Hoechst	MitoTracker	236	13150	1388.97	43.824	638.063	1623	475.894	946	7	6.755	2610.33	-1.359	693.875	252.753	65.781	9.438	0	0	0	0	0	0
R1	Blank	Hela_BICD2N-MTS_siLis1_blank_serie_0004.tif	4.192	Hoechst	MitoTracker	237	7182	758.599	53.492	762.898	2141.59	602.476	561	5	6.249	3068.19	-0.905	756.617	179.065	0	0	0	0	0	0	0	0
R1	Blank	Hela_BICD2N-MTS_siLis1_blank_serie_0004.tif	6.004	Hoechst	MitoTracker	238	8376	884.715	70.214	709.957	2360.42	628.656	961	8	6.718	2426.21	0.638	495.75	585.347	91.203	15.408	0	0	0	0	0	0
R1	Blank	Hela_BICD2N-MTS_siLis1_blank_serie_0004.tif	5.081	Hoechst	MitoTracker	239	16632	1756.76	40.258	653.061	1465.89	478.584	810	8	6.595	3712.06	-0.734	1059.83	318.712	33.426	0	0	0	0	0	0	0
R1	Blank	Hela_BICD2N-MTS_siLis1_blank_serie_0004.tif	5.318	Hoechst	MitoTracker	240	8329	879.751	57.748	729.169	2246.3	573.2	760	9	6.507	2355.28	2.431	690.453	213.86	62.525	48.785	0	0	0	0	0	0
R1	Blank	Hela_BICD2N-MTS_siLis1_blank_serie_0004.tif	5.001	Hoechst	MitoTracker	241	17001	1795.73	39.714	574.988	1397.81	396.006	817	5	6.612	3146.23	-0.698	981.804	86.16	0	0	0	0	0	0	0	0
R1	Blank	Hela_BICD2N-MTS_siLis1_blank_serie_0004.tif	5.221	Hoechst	MitoTracker	242	5949	628.363	46.883	683.181	2235.93	497.048	555	6	6.252	1900.13	-0.752	412.381	152.729	1.625	0	0	0	0	0	0	0
R1	Blank	Hela_BICD2N-MTS_siLis1_blank_serie_0004.tif	9.862	Hoechst	MitoTracker	243	19105	2017.97	45.122	646.871	1397.15	457.104	1834	13	7.4	2149.16	4.455	1039.17	143.128	73.639	279.625	72.185	39.066	0	0	0	0
R1	Blank	Hela_BICD2N-MTS_siLis1_blank_serie_0004.tif	5.382	Hoechst	MitoTracker	244	9154	966.891	37.613	711.766	2465.91	594.229	989	7	6.835	2503.91	-1.836	668.339	108.869	0	0	0	0	0	0	0	0
R1	Blank	Hela_BICD2N-MTS_siLis1_blank_serie_0004.tif	2.01	Hoechst	MitoTracker	245	10239	1081.49	37.645	545.619	1607.45	512.924	130	3	4.862	2969.36	-4.1	0	0	0	0	0	0	0	0	0	0
R1	Blank	Hela_BICD2N-MTS_siLis1_blank_serie_0004.tif	9.683	Hoechst	MitoTracker	248	9133	964.673	53.073	767.915	2224.69	756.673	891	7	6.692	2484.95	4.04	753.77	187.125	1.618	177.018	329.98	0	0	0	0	0
R1	Blank	Hela_BICD2N-MTS_siLis1_blank_serie_0004.tif	3.423	Hoechst	MitoTracker	249	8200	866.125	49.631	641.715	1668.27	506.728	458	8	6.06	2994.26	-1.763	413.004	1.381	0	0	0	0	0	0	0	0
R1	Blank	Hela_BICD2N-MTS_siLis1_blank_serie_0004.tif	3.542	Hoechst	MitoTracker	250	23076	2437.4	44.325	556.936	1169.97	370.914	510	6	6.172	4487.12	1.372	923.352	168.75	4.787	0	0	0	0	0	0	0
R1	Blank	Hela_BICD2N-MTS_siLis1_blank_serie_0004.tif	4.608	Hoechst	MitoTracker	251	11924	1259.47	51.795	700.558	1662.65	512.192	704	7	6.479	3592.97	-0.129	947.276	262.243	2.374	0	0	0	0	0	0	0
R1	Blank	Hela_BICD2N-MTS_siLis1_blank_serie_0004.tif	1.872	Hoechst	MitoTracker	252	8313	878.061	46.469	864.486	2889.91	759.915	152	2	5.018	3177.06	-1.469	42.746	0	0	0	0	0	0	0	0	0
R1	Blank	Hela_BICD2N-MTS_siLis1_blank_serie_0004.tif	5.011	Hoechst	MitoTracker	254	9657	1020.02	49.925	658.665	1887.34	496.188	778	5	6.544	2604.63	-0.502	850.344	253.773	0	0	0	0	0	0	0	0
R1	Blank	Hela_BICD2N-MTS_siLis1_blank_serie_0004.tif	7.158	Hoechst	MitoTracker	255	10241	1081.71	46.029	608.948	1521.54	467.353	714	7	6.438	2025.76	-0.038	679.972	154.036	0	0	0	0	0	0	0	0
R1	Blank	Hela_BICD2N-MTS_siLis1_blank_serie_0004.tif	5.379	Hoechst	MitoTracker	256	15209	1606.45	47.909	627.419	1763.47	451.572	583	5	6.336	2872.68	-1.008	541.878	45.104	0	0	0	0	0	0	0	0
R1	Blank	Hela_BICD2N-MTS_siLis1_blank_serie_0004.tif	4.96	Hoechst	MitoTracker	257	13100	1383.69	46.631	624.386	2019.46	458.23	807	5	6.584	3066.36	-1.036	711.411	320.286	4.905	0	0	0	0	0	0	0
R1	Blank	Hela_BICD2N-MTS_siLis1_blank_serie_0004.tif	4.772	Hoechst	MitoTracker	258	10101	1066.92	44.854	552.988	1412.47	385.324	609	4	6.333	2316.07	3.214	338.455	375.426	59.56	0	0	0	0	0	0	0
R1	Blank	Hela_BICD2N-MTS_siLis1_blank_serie_0004.tif	3.721	Hoechst	MitoTracker	259	13618	1438.4	51.911	648.713	1923.68	438.445	542	5	6.218	4153.62	1.361	527.524	389.875	55.996	0	0	0	0	0	0	0
R1	Blank	Hela_BICD2N-MTS_siLis1_blank_serie_0004.tif	6.599	Hoechst	MitoTracker	260	10410	1099.56	47.982	620.92	1584.8	432.857	914	8	6.707	1996.14	1.483	447.46	409.734	33.128	0	0	0	0	0	0	0
R1	Blank	Hela_BICD2N-MTS_siLis1_blank_serie_0004.tif	3.881	Hoechst	MitoTracker	261	11099	1172.33	39.898	597.929	1489.1	442.109	551	7	6.21	2475.27	1.256	504.816	301.891	48.622	0	0	0	0	0	0	0
R1	Blank	Hela_BICD2N-MTS_siLis1_blank_serie_0004.tif	6.333	Hoechst	MitoTracker	262	17324	1829.85	38.011	582.94	1280.49	395.449	881	8	6.686	2707.93	-0.158	698.37	421.841	15.925	0	0	0	0	0	0	0
R1	Blank	Hela_BICD2N-MTS_siLis1_blank_serie_0004.tif	4.347	Hoechst	MitoTracker	263	7917	836.233	49.456	755.017	2058.39	514.323	518	3	6.199	2893.72	0.775	752.033	147.942	0	0	0	0	0	0	0	0
R1	Blank	Hela_BICD2N-MTS_siLis1_blank_serie_0004.tif	4.764	Hoechst	MitoTracker	264	12544	1324.96	46.72	660.015	1609.29	517.797	590	4	6.25	3885.56	0.134	977.867	246.076	0	0	0	0	0	0	0	0
R1	Blank	Hela_BICD2N-MTS_siLis1_blank_serie_0004.tif	4.428	Hoechst	MitoTracker	265	13481	1423.93	53.69	613.962	1542.33	449.481	707	9	6.44	3461.73	-0.094	1030.06	306.342	0	0	0	0	0	0	0	0
R1	Blank	Hela_BICD2N-MTS_siLis1_blank_serie_0004.tif	6.296	Hoechst	MitoTracker	267	16103	1700.88	39.473	549.904	1220.93	369.824	957	12	6.777	2168.49	1.652	748.179	315.289	13.774	0	0	0	0	0	0	0
R1	Blank	Hela_BICD2N-MTS_siLis1_blank_serie_0004.tif	3.708	Hoechst	MitoTracker	268	21266	2246.22	43.041	590.714	1247.92	376.724	603	3	6.306	4322.27	0.064	954.462	215.016	10.857	0	0	0	0	0	0	0
R1	Blank	Hela_BICD2N-MTS_siLis1_blank_serie_0004.tif	4.292	Hoechst	MitoTracker	269	8879	937.844	48.127	633.875	2192.25	569.748	219	3	5.317	2027.51	-2.772	186.904	0	0	0	0	0	0	0	0	0
R1	Blank	Hela_BICD2N-MTS_siLis1_blank_serie_0004.tif	6.815	Hoechst	MitoTracker	270	11990	1266.44	45.017	536.913	1374.43	408.76	630	7	6.367	2419.4	2.844	312.73	363.811	56.539	39.62	0	0	0	0	0	0
R1	Blank	Hela_BICD2N-MTS_siLis1_blank_serie_0004.tif	4.175	Hoechst	MitoTracker	271	15571	1644.69	40.036	610.642	1545.89	472.401	400	4	5.967	3208.73	-0.911	245.867	10.148	0	0	0	0	0	0	0	0
R1	Blank	Hela_BICD2N-MTS_siLis1_blank_serie_0004.tif	6.943	Hoechst	MitoTracker	272	13312	1406.08	45.826	571.852	1436.71	369.038	741	9	6.436	2070.98	-0.734	687.518	139.414	0	0	0	0	0	0	0	0
R1	Blank	Hela_BICD2N-MTS_siLis1_blank_serie_0004.tif	4.676	Hoechst	MitoTracker	273	11338	1197.58	49.342	686.784	2132.08	523.115	724	5	6.523	3042.32	-0.19	671.849	321.135	1.792	0	0	0	0	0	0	0
R1	Blank	Hela_BICD2N-MTS_siLis1_blank_serie_0004.tif	2.972	Hoechst	MitoTracker	274	11877	1254.51	63.07	586.534	1514.41	428.6	474	2	6.041	4628.24	1.155	934.852	384.91	0	0	0	0	0	0	0	0
R1	Blank	Hela_BICD2N-MTS_siLis1_blank_serie_0004.tif	5.528	Hoechst	MitoTracker	275	21143	2233.23	37.346	507.842	1034.4	342.315	807	7	6.564	2834.52	-0.414	680.022	610.784	48.056	0	0	0	0	0	0	0
R1	Blank	Hela_BICD2N-MTS_siLis1_blank_serie_0004.tif	8.862	Hoechst	MitoTracker	276	9764	1031.32	46.041	662.138	1825.18	512.33	1278	12	7.052	1862.89	1.739	693.533	450.173	10.702	0	0	0	0	0	0	0
R1	Blank	Hela_BICD2N-MTS_siLis1_blank_serie_0004.tif	4.632	Hoechst	MitoTracker	277	20787	2195.63	41.395	570.407	1263.18	409.792	858	7	6.661	4232.52	2.191	749.566	454.838	321.826	19.881	0	0	0	0	0	0
R1	Blank	Hela_BICD2N-MTS_siLis1_blank_serie_0004.tif	8.002	Hoechst	MitoTracker	278	21230	2242.42	43.362	526.159	1143.2	340.68	1184	9	6.974	2278.09	1.45	1022.86	364.804	48.212	0	0	0	0	0	0	0
R1	Blank	Hela_BICD2N-MTS_siLis1_blank_serie_0004.tif	3.816	Hoechst	MitoTracker	279	31775	3356.24	39.803	514.811	995.814	298.719	442	7	6.016	3343.08	-1.522	304.486	26.389	0	0	0	0	0	0	0	0
R1	Blank	Hela_BICD2N-MTS_siLis1_blank_serie_0004.tif	5.144	Hoechst	MitoTracker	280	26722	2822.51	38.013	496.481	1180.96	327.744	753	6	6.531	3381.26	0.172	375.879	581.659	31.565	0	0	0	0	0	0	0
R1	Blank	Hela_BICD2N-MTS_siLis1_blank_serie_0004.tif	5.239	Hoechst	MitoTracker	281	13300	1404.81	43.252	620.544	1361.71	372.642	468	7	6.093	2382.71	-1.039	579.533	1.196	0	0	0	0	0	0	0	0
R1	Blank	Hela_BICD2N-MTS_siLis1_blank_serie_0004.tif	3.086	Hoechst	MitoTracker	282	12108	1278.91	40.682	491.219	1496.9	359.705	293	3	5.632	2586.85	-2.434	58.094	0	0	0	0	0	0	0	0	0
R1	Blank	Hela_BICD2N-MTS_siLis1_blank_serie_0004.tif	3.898	Hoechst	MitoTracker	283	16554	1748.52	47.187	602.463	1589.61	446.259	615	4	6.348	4512.5	1.463	517.404	525.501	52.496	0	0	0	0	0	0	0
R1	Blank	Hela_BICD2N-MTS_siLis1_blank_serie_0004.tif	5.557	Hoechst	MitoTracker	284	7430	784.794	40.02	676.918	1884.77	460.695	767	8	6.576	1728.06	-0.967	608.045	4.417	0	0	0	0	0	0	0	0
R1	Blank	Hela_BICD2N-MTS_siLis1_blank_serie_0004.tif	3.027	Hoechst	MitoTracker	285	26504	2799.49	45.058	525.127	1261.07	323.379	394	3	5.892	4765.53	0.092	754.744	89.577	0	0	0	0	0	0	0	0
R1	Blank	Hela_BICD2N-MTS_siLis1_blank_serie_0004.tif	6.294	Hoechst	MitoTracker	286	7780	821.763	54.735	663.815	2056.98	504.422	959	12	6.729	1842.37	1.879	618.915	334.424	82.544	0	0	0	0	0	0	0
R1	Blank	Hela_BICD2N-MTS_siLis1_blank_serie_0004.tif	3.58	Hoechst	MitoTracker	287	23915	2526.02	42.932	503.402	1222.76	340.387	500	3	6.152	3581.66	-3.287	85.31	0	0	0	0	0	0	0	0	0
R1	Blank	Hela_BICD2N-MTS_siLis1_blank_serie_0004.tif	4.949	Hoechst	MitoTracker	288	12874	1359.82	40.334	539.05	1274.25	352.139	737	3	6.557	2311.52	-1.883	606.767	14.274	0	0	0	0	0	0	0	0
R1	Blank	Hela_BICD2N-MTS_siLis1_blank_serie_0004.tif	5.071	Hoechst	MitoTracker	289	29725	3139.7	35.974	431.562	937.623	265.14	865	5	6.668	2595.36	0.662	539.254	453.535	88.439	0	0	0	0	0	0	0
R1	Blank	Hela_BICD2N-MTS_siLis1_blank_serie_0004.tif	5.637	Hoechst	MitoTracker	290	5906	623.821	53.462	614.097	1927.89	486.094	831	3	6.65	1819.35	0.114	960.626	159.094	0	0	0	0	0	0	0	0
R1	Blank	Hela_BICD2N-MTS_siLis1_blank_serie_0004.tif	6.285	Hoechst	MitoTracker	291	7881	832.431	46.005	657.495	1814.84	491.409	803	8	6.614	1814.67	0.254	633.552	215.504	0	0	0	0	0	0	0	0
R1	Blank	Hela_BICD2N-MTS_siLis1_blank_serie_0004.tif	5.37	Hoechst	MitoTracker	292	20418	2156.65	39.845	565.725	1187.52	339.914	913	10	6.713	2818.54	0.531	734.997	320.032	87.191	0	0	0	0	0	0	0
R1	Blank	Hela_BICD2N-MTS_siLis1_blank_serie_0004.tif	4.709	Hoechst	MitoTracker	293	15927	1682.29	53.078	598.425	1456.37	382.623	754	6	6.537	3049.86	2.712	775.838	180.754	64.648	0	0	0	0	0	0	0
R1	Blank	Hela_BICD2N-MTS_siLis1_blank_serie_0004.tif	6.104	Hoechst	MitoTracker	294	25802	2725.34	39.9	544.711	1085.37	307.963	864	6	6.635	2786.1	-0.193	908.125	292.77	7.111	0	0	0	0	0	0	0
R1	Blank	Hela_BICD2N-MTS_siLis1_blank_serie_0004.tif	5.758	Hoechst	MitoTracker	295	7944	839.085	44.058	681.672	1871.95	526.557	999	5	6.821	2277.36	-0.442	1268.35	23.425	0	0	0	0	0	0	0	0
R1	Blank	Hela_BICD2N-MTS_siLis1_blank_serie_0004.tif	3.121	Hoechst	MitoTracker	296	11017	1163.67	44.55	604.705	1579.69	459.893	447	5	6.032	3703.99	-1.974	465.314	25.098	0	0	0	0	0	0	0	0
R1	Blank	Hela_BICD2N-MTS_siLis1_blank_serie_0004.tif	6.204	Hoechst	MitoTracker	297	60267	6365.7	34.245	418.348	710.958	221.147	1010	12	6.808	2420.54	-0.307	842.588	194.484	0	0	0	0	0	0	0	0
R1	Blank	Hela_BICD2N-MTS_siLis1_blank_serie_0004.tif	6.418	Hoechst	MitoTracker	298	12940	1366.79	50.153	576.906	1850.89	406.97	838	10	6.648	2353.45	1.192	747.16	169.366	26.498	0	0	0	0	0	0	0
R1	Blank	Hela_BICD2N-MTS_siLis1_blank_serie_0004.tif	10.047	Hoechst	MitoTracker	299	16118	1702.46	35.351	505.144	1160.56	350.069	1760	21	7.428	1054	3.218	449.913	302.167	90.157	6.194	0	0	0	0	0	0
R1	Blank	Hela_BICD2N-MTS_siLis1_blank_serie_0004.tif	3.426	Hoechst	MitoTracker	300	14110	1490.37	41.133	562.706	1308.76	383.423	469	5	6.075	3127.87	-1.82	286.343	14.576	0	0	0	0	0	0	0	0
R1	Blank	Hela_BICD2N-MTS_siLis1_blank_serie_0004.tif	3.955	Hoechst	MitoTracker	301	5642	595.936	52.366	693.092	2174.74	515.567	564	4	6.215	2536.61	0.713	650.019	432.638	0	0	0	0	0	0	0	0
R1	Blank	Hela_BICD2N-MTS_siLis1_blank_serie_0004.tif	7.463	Hoechst	MitoTracker	302	13273	1401.96	41.304	559.019	1418.38	400.872	1137	11	6.963	1931.48	-0.205	854.74	191.207	36.984	0	0	0	0	0	0	0
R1	Blank	Hela_BICD2N-MTS_siLis1_blank_serie_0004.tif	0.939	Hoechst	MitoTracker	303	26932	2844.69	37.431	447.575	895.188	246.894	73	1	4.13	2380.29	-0.713	106.373	0	0	0	0	0	0	0	0	0
R1	Blank	Hela_BICD2N-MTS_siLis1_blank_serie_0004.tif	3.913	Hoechst	MitoTracker	304	20352	2149.68	46.872	560.714	1445.39	370.819	598	6	6.295	4102.82	-0.718	837.151	224.163	6.982	0	0	0	0	0	0	0
R1	Blank	Hela_BICD2N-MTS_siLis1_blank_serie_0004.tif	5.96	Hoechst	MitoTracker	305	16491	1741.86	48.566	547.796	1364.69	415.697	1093	3	6.891	2996.26	-1.472	1602.86	181.309	0	0	0	0	0	0	0	0
R1	Blank	Hela_BICD2N-MTS_siLis1_blank_serie_0004.tif	5.373	Hoechst	MitoTracker	306	27727	2928.66	38.342	486.023	954.92	269.91	827	5	6.61	2851.22	3.261	854.199	397.439	63.333	1.702	0	0	0	0	0	0
R1	Blank	Hela_BICD2N-MTS_siLis1_blank_serie_0004.tif	3.648	Hoechst	MitoTracker	307	13341	1409.14	49.091	566.723	1294.57	382.578	527	1	6.209	3831.7	1.242	814.665	369.528	0	0	0	0	0	0	0	0
R1	Blank	Hela_BICD2N-MTS_siLis1_blank_serie_0004.tif	3.416	Hoechst	MitoTracker	308	21214	2240.73	39.061	481.798	986.447	290.327	503	6	6.112	3483.31	-0.319	541.145	292.899	0	0	0	0	0	0	0	0
R1	Blank	Hela_BICD2N-MTS_siLis1_blank_serie_0004.tif	2.818	Hoechst	MitoTracker	309	15082	1593.04	39.241	505.626	1118.01	362.492	370	2	5.877	4148	-0.529	648.011	72.354	0	0	0	0	0	0	0	0
R1	Blank	Hela_BICD2N-MTS_siLis1_blank_serie_0004.tif	5.871	Hoechst	MitoTracker	310	16153	1706.16	40.166	532.568	1438.85	357.614	921	5	6.702	2388.46	1.457	469.492	376.39	108.708	0	0	0	0	0	0	0
R1	Blank	Hela_BICD2N-MTS_siLis1_blank_serie_0004.tif	5.972	Hoechst	MitoTracker	311	8364	883.448	40.518	569.363	1426.84	411.47	500	5	6.166	2205.21	-0.615	499.12	38.867	0	0	0	0	0	0	0	0
R1	Blank	Hela_BICD2N-MTS_siLis1_blank_serie_0004.tif	4.99	Hoechst	MitoTracker	312	13536	1429.74	42.043	531.939	1252.48	350.088	727	10	6.452	2376.33	2.631	590.605	296.91	4.454	0	0	3.804	11.888	0	0	0
R1	Blank	Hela_BICD2N-MTS_siLis1_blank_serie_0005.tif	5.734	Hoechst	MitoTracker	3	18746	1980.05	40.101	578.385	1264.83	401.04	575	8	6.291	2487.2	-0.921	478.254	79.232	0	0	0	0	0	0	0	0
R1	Blank	Hela_BICD2N-MTS_siLis1_blank_serie_0005.tif	4.743	Hoechst	MitoTracker	4	15092	1594.09	38.979	619.947	1367.34	452.762	639	7	6.376	3088.94	-1.445	693.333	68.776	0	0	0	0	0	0	0	0
R1	Blank	Hela_BICD2N-MTS_siLis1_blank_serie_0005.tif	6.177	Hoechst	MitoTracker	5	20059	2118.73	42.989	572.56	1470.66	402.799	856	7	6.694	3223.37	4.335	769.579	42.512	0	0	0	0	0	0	0	0
R1	Blank	Hela_BICD2N-MTS_siLis1_blank_serie_0005.tif	7.301	Hoechst	MitoTracker	7	12781	1349.99	38.454	674.172	1560.74	470.941	1065	10	6.866	1997.01	-1.805	695.619	169.12	1.586	0	0	0	0	0	0	0
R1	Blank	Hela_BICD2N-MTS_siLis1_blank_serie_0005.tif	2.858	Hoechst	MitoTracker	8	13671	1444	47.745	734.171	1895.8	529.968	130	3	4.862	3106.64	-3.599	0	0	0	0	0	0	0	0	0	0
R1	Blank	Hela_BICD2N-MTS_siLis1_blank_serie_0005.tif	7.962	Hoechst	MitoTracker	9	16648	1758.44	42.838	620.27	1440.58	435.179	959	7	6.756	2402.85	2.313	1035.5	108.694	3.54	74.022	0	0	0	0	0	0
R1	Blank	Hela_BICD2N-MTS_siLis1_blank_serie_0005.tif	28.778	Hoechst	MitoTracker	10	41091	4340.24	38.337	523.47	914.457	368.502	631	7	6.418	3350.16	26.12	600.276	9.234	0	0	0	0	0	0	0	0
R1	Blank	Hela_BICD2N-MTS_siLis1_blank_serie_0005.tif	7.42	Hoechst	MitoTracker	11	23340	2465.29	42.58	557.121	1174.69	362.083	1090	10	6.886	2068.77	0.842	789.11	208.935	36.405	0	0	0	0	0	0	0
R1	Blank	Hela_BICD2N-MTS_siLis1_blank_serie_0005.tif	18.078	Hoechst	MitoTracker	12	20419	2156.76	40.393	553.512	1270.2	334.797	222	2	5.364	2414.34	12.279	0	0	0	0	0	0	0	0	3.255	155.697
R1	Blank	Hela_BICD2N-MTS_siLis1_blank_serie_0005.tif	2.789	Hoechst	MitoTracker	14	13110	1384.74	48.91	622.839	1490.02	439.654	348	3	5.806	3527.48	-1.901	60.228	0	0	0	0	0	0	0	0	0
R1	Blank	Hela_BICD2N-MTS_siLis1_blank_serie_0005.tif	4.348	Hoechst	MitoTracker	15	9211	972.912	69.308	819.179	2768.89	766.729	545	5	6.247	3630.61	1.298	571.095	109.816	21.646	0	0	0	0	0	0	0
R1	Blank	Hela_BICD2N-MTS_siLis1_blank_serie_0005.tif	2.559	Hoechst	MitoTracker	16	8388	885.983	54.894	656.564	1855.4	457.877	437	1	5.976	3814.55	0.46	549.24	373.189	1.603	0	0	0	0	0	0	0
R1	Blank	Hela_BICD2N-MTS_siLis1_blank_serie_0005.tif	2.975	Hoechst	MitoTracker	17	10435	1102.2	38.077	600.75	1521.52	455.776	359	2	5.86	3407.33	0.782	574.255	174.382	0	0	0	0	0	0	0	0
R1	Blank	Hela_BICD2N-MTS_siLis1_blank_serie_0005.tif	6.128	Hoechst	MitoTracker	18	12910	1363.62	54.287	622.046	1524.27	426.593	905	8	6.738	2319.55	2.867	411.512	430.205	151.279	84.448	0.653	0	0	0	0	0
R1	Blank	Hela_BICD2N-MTS_siLis1_blank_serie_0005.tif	2.681	Hoechst	MitoTracker	19	6550	691.844	50.411	689.929	2137.66	500.336	427	1	5.97	3448.97	-2.094	309.43	2.726	0	0	0	0	0	0	0	0
R1	Blank	Hela_BICD2N-MTS_siLis1_blank_serie_0005.tif	4.905	Hoechst	MitoTracker	20	11866	1253.35	57.658	694.662	2051.14	541.896	628	5	6.383	3477.19	0.41	954.537	16.225	0	0	0	0	0	0	0	0
R1	Blank	Hela_BICD2N-MTS_siLis1_blank_serie_0005.tif	6.618	Hoechst	MitoTracker	21	19584	2068.56	41.587	566.117	1362.45	362.37	834	6	6.605	2676.08	3.958	656.951	283.866	86.459	98.228	7.023	0	0	0	0	0
R1	Blank	Hela_BICD2N-MTS_siLis1_blank_serie_0005.tif	5.962	Hoechst	MitoTracker	22	38744	4092.34	37.722	511.837	976.87	310.665	919	7	6.726	3768.47	3.705	775.52	566.567	177.183	23.145	0	0	0	0	0	0
R1	Blank	Hela_BICD2N-MTS_siLis1_blank_serie_0005.tif	6.074	Hoechst	MitoTracker	23	7728	816.27	50.474	729.767	2087.15	548.523	974	5	6.776	2121.57	0.084	731.315	379.394	53.272	0	0	0	0	0	0	0
R1	Blank	Hela_BICD2N-MTS_siLis1_blank_serie_0005.tif	3.186	Hoechst	MitoTracker	24	11794	1245.74	40.975	617.531	1443.76	412.865	370	4	5.878	2920.68	-0.313	471.221	40.114	0	0	0	0	0	0	0	0
R1	Blank	Hela_BICD2N-MTS_siLis1_blank_serie_0005.tif	3.703	Hoechst	MitoTracker	25	10911	1152.47	65.484	637.708	1679.78	473.923	490	3	6.12	3544.2	1.527	830.361	146.431	6.381	0	0	0	0	0	0	0
R1	Blank	Hela_BICD2N-MTS_siLis1_blank_serie_0005.tif	28.192	Hoechst	MitoTracker	27	24244	2560.77	38.17	527.745	1026.1	314.013	646	4	6.438	2194.23	24.427	187.646	2.226	0	0	0	0	0	0	0	0
R1	Blank	Hela_BICD2N-MTS_siLis1_blank_serie_0005.tif	4.524	Hoechst	MitoTracker	28	8769	926.226	59.946	654.086	1781.68	451.49	662	3	6.444	2171.21	-1.359	505.008	29.432	0	0	0	0	0	0	0	0
R1	Blank	Hela_BICD2N-MTS_siLis1_blank_serie_0005.tif	3.18	Hoechst	MitoTracker	29	13565	1432.8	38.527	586.916	1405.63	459.215	224	3	5.355	3556.88	-1.066	327.1	0	0	0	0	0	0	0	0	0
R1	Blank	Hela_BICD2N-MTS_siLis1_blank_serie_0005.tif	3.514	Hoechst	MitoTracker	30	12011	1268.66	38.108	584.723	1333.79	386.84	295	4	5.575	1808.32	-1.235	264.135	0	0	0	0	0	0	0	0	0
R1	Blank	Hela_BICD2N-MTS_siLis1_blank_serie_0005.tif	2.573	Hoechst	MitoTracker	31	30620	3234.24	36.882	450.613	857.974	230.989	315	3	5.711	3042.2	-0.414	424.822	74.132	0	0	0	0	0	0	0	0
R1	Blank	Hela_BICD2N-MTS_siLis1_blank_serie_0005.tif	1.047	Hoechst	MitoTracker	33	12666	1337.85	45.724	688.728	2131.45	550.644	65	1	4.174	3507.18	-7.298	0	0	0	0	0	0	0	0	0	0
R1	Blank	Hela_BICD2N-MTS_siLis1_blank_serie_0005.tif	6.081	Hoechst	MitoTracker	34	17797	1879.81	42.491	604.103	1534.58	454.136	760	8	6.553	2808.43	0.989	714.361	248.116	13.373	0	0	0	0	0	0	0
R1	Blank	Hela_BICD2N-MTS_siLis1_blank_serie_0005.tif	3.324	Hoechst	MitoTracker	35	12676	1338.9	47.472	605.437	1503.99	415.624	435	2	6.029	3122.29	-0.834	525.055	15.455	0	0	0	0	0	0	0	0
R1	Blank	Hela_BICD2N-MTS_siLis1_blank_serie_0005.tif	2.274	Hoechst	MitoTracker	36	9543	1007.98	55.349	718.791	1678.08	493.858	258	1	5.52	2852.11	-0.326	458.285	17.105	0	0	0	0	0	0	0	0
R1	Blank	Hela_BICD2N-MTS_siLis1_blank_serie_0005.tif	2.761	Hoechst	MitoTracker	37	5003	528.442	66.49	785.445	2655.81	645.228	222	3	5.379	2726.8	-1.898	160.966	0	0	0	0	0	0	0	0	0
R1	Blank	Hela_BICD2N-MTS_siLis1_blank_serie_0005.tif	4.694	Hoechst	MitoTracker	38	10004	1056.67	62.963	797.998	2182.12	610.454	460	5	6.018	3189.8	-0.189	564.377	132.749	0	0	0	0	0	0	0	0
R1	Blank	Hela_BICD2N-MTS_siLis1_blank_serie_0005.tif	6.486	Hoechst	MitoTracker	39	11251	1188.39	46.375	675.321	1609.01	541.469	834	4	6.665	2778.29	1.961	1019.91	425.724	15.793	0	0	0	0	0	0	0
R1	Blank	Hela_BICD2N-MTS_siLis1_blank_serie_0005.tif	2.471	Hoechst	MitoTracker	40	14909	1574.76	52.982	618.325	1739.03	413.781	230	3	5.427	3302.68	-0.425	371.073	0	0	0	0	0	0	0	0	0
R1	Blank	Hela_BICD2N-MTS_siLis1_blank_serie_0005.tif	6.191	Hoechst	MitoTracker	41	5086	537.209	49.826	701.684	2413.51	575.423	346	4	5.798	1579.29	-1.098	277.954	36.63	0	0	0	0	0	0	0	0
R1	Blank	Hela_BICD2N-MTS_siLis1_blank_serie_0005.tif	2.542	Hoechst	MitoTracker	42	7905	834.966	51.567	740.473	1852.65	547.725	270	1	5.57	2749.47	-3.45	29.338	0	0	0	0	0	0	0	0	0
R1	Blank	Hela_BICD2N-MTS_siLis1_blank_serie_0005.tif	4.604	Hoechst	MitoTracker	43	16378	1729.93	46.775	556.166	1198.23	327.398	517	4	6.184	2587.93	2.873	477.232	185.172	18.002	0	0	0	0	0	0	0
R1	Blank	Hela_BICD2N-MTS_siLis1_blank_serie_0005.tif	2.928	Hoechst	MitoTracker	44	4992	527.28	55.255	769.611	2608.41	655.276	317	2	5.729	2652.43	-2.096	511.285	0	0	0	0	0	0	0	0	0
R1	Blank	Hela_BICD2N-MTS_siLis1_blank_serie_0005.tif	2.599	Hoechst	MitoTracker	45	9386	991.396	46.4	603.726	1951.1	377.362	277	1	5.606	2325.11	-0.996	239.652	4.682	0	0	0	0	0	0	0	0
R1	Blank	Hela_BICD2N-MTS_siLis1_blank_serie_0005.tif	4.88	Hoechst	MitoTracker	46	7380	779.513	57.399	671.968	1992.29	624.663	713	5	6.503	2769.53	-1.682	691.716	12.293	0	0	0	0	0	0	0	0
R1	Blank	Hela_BICD2N-MTS_siLis1_blank_serie_0005.tif	3.341	Hoechst	MitoTracker	47	13544	1430.59	49.787	650.609	1954.58	479.317	392	3	5.93	3921.12	-2.095	586.074	0	0	0	0	0	0	0	0	0
R1	Blank	Hela_BICD2N-MTS_siLis1_blank_serie_0005.tif	2.292	Hoechst	MitoTracker	48	4863	513.654	63.929	841.798	2739.03	546.744	254	2	5.501	3202.76	-1.995	528.691	0	0	0	0	0	0	0	0	0
R1	Blank	Hela_BICD2N-MTS_siLis1_blank_serie_0005.tif	3.447	Hoechst	MitoTracker	49	15901	1679.54	53.046	654.667	1796.55	432.23	421	4	6.009	3884.99	1.771	518.884	237.557	52.819	0	0	0	0	0	0	0
R1	Blank	Hela_BICD2N-MTS_siLis1_blank_serie_0005.tif	4.846	Hoechst	MitoTracker	50	14286	1508.96	44.477	664.457	1463.26	413.504	726	4	6.532	2366.82	-1.766	325.564	0	0	0	0	0	0	0	0	0
R1	Blank	Hela_BICD2N-MTS_siLis1_blank_serie_0005.tif	2.61	Hoechst	MitoTracker	51	9724	1027.1	52.797	707.269	2607.86	569.397	291	2	5.603	3365.28	2.246	429.407	192.867	16.9	0	0	0	0	0	0	0
R1	Blank	Hela_BICD2N-MTS_siLis1_blank_serie_0005.tif	2.199	Hoechst	MitoTracker	52	5169	545.976	46.112	703.717	2222.4	528.683	224	1	5.402	2158.94	-0.36	311.667	6.401	0	0	0	0	0	0	0	0
R1	Blank	Hela_BICD2N-MTS_siLis1_blank_serie_0005.tif	4.203	Hoechst	MitoTracker	54	5178	546.926	58.955	823.787	2651.39	709.564	354	2	5.857	2453.93	-1.284	346.816	0	0	0	0	0	0	0	0	0
R1	Blank	Hela_BICD2N-MTS_siLis1_blank_serie_0005.tif	2.449	Hoechst	MitoTracker	55	7194	759.866	48.555	737.186	2683.31	613.198	135	2	4.779	3316.73	1.376	122.575	185.928	0	0	0	0	0	0	0	0
R1	Blank	Hela_BICD2N-MTS_siLis1_blank_serie_0005.tif	3.361	Hoechst	MitoTracker	56	24358	2572.81	41.03	562.754	1120.42	339.056	458	2	6.058	4003.95	-0.45	786.857	80.418	0	0	0	0	0	0	0	0
R1	Blank	Hela_BICD2N-MTS_siLis1_blank_serie_0005.tif	5.216	Hoechst	MitoTracker	57	12401	1309.86	43.029	640.852	1567.81	481.871	531	6	6.219	2269	-1.903	378.945	4.192	0	0	0	0	0	0	0	0
R1	Blank	Hela_BICD2N-MTS_siLis1_blank_serie_0005.tif	7.53	Hoechst	MitoTracker	59	8240	870.35	71.757	686.914	1916.46	574.539	1189	8	6.972	1792.66	0.31	887.627	240.414	16.034	0	0	0	0	0	0	0
R1	Blank	Hela_BICD2N-MTS_siLis1_blank_serie_0005.tif	8.281	Hoechst	MitoTracker	60	7766	820.284	44.871	724.184	1795.14	592.404	818	8	6.573	2134.43	0.25	621.492	483.749	1.628	0	0	0	0	0	0	0
R1	Blank	Hela_BICD2N-MTS_siLis1_blank_serie_0005.tif	12.996	Hoechst	MitoTracker	61	26807	2831.49	40.73	688.331	1854.7	497.143	1834	16	7.394	1977.31	2.161	612.388	298.352	29.702	51.221	1.434	0	0	0	0	0
R1	Blank	Hela_BICD2N-MTS_siLis1_blank_serie_0005.tif	3.554	Hoechst	MitoTracker	62	4927	520.414	62.923	811.005	2476.43	717.59	458	3	6.054	3044.58	-2.345	614.82	37.404	0	0	0	0	0	0	0	0
R1	Blank	Hela_BICD2N-MTS_siLis1_blank_serie_0005.tif	3.575	Hoechst	MitoTracker	63	12277	1296.76	43.025	581.673	1411.63	382.66	352	3	5.849	2905.32	-2.048	227.636	0	0	0	0	0	0	0	0	0
R1	Blank	Hela_BICD2N-MTS_siLis1_blank_serie_0005.tif	2.629	Hoechst	MitoTracker	64	24960	2636.4	45.154	578.82	1150.36	368.689	358	2	5.855	4411.61	-0.336	567.082	73.123	0	0	0	0	0	0	0	0
R1	Blank	Hela_BICD2N-MTS_siLis1_blank_serie_0005.tif	4.307	Hoechst	MitoTracker	65	11359	1199.79	54.948	718.77	2004.94	457.117	368	2	5.876	2259.23	-0.677	436.38	0	0	0	0	0	0	0	0	0
R1	Blank	Hela_BICD2N-MTS_siLis1_blank_serie_0005.tif	6.758	Hoechst	MitoTracker	66	5121	540.906	68.507	819.057	2639.07	670.508	726	8	6.516	1851.32	-0.009	563.983	178.881	45.878	0	0	0	0	0	0	0
R1	Blank	Hela_BICD2N-MTS_siLis1_blank_serie_0005.tif	4.832	Hoechst	MitoTracker	67	12057	1273.52	43.4	614.385	1418.15	438.101	709	5	6.43	2863.26	0.072	958.568	94.283	0	0	0	0	0	0	0	0
R1	Blank	Hela_BICD2N-MTS_siLis1_blank_serie_0005.tif	3.451	Hoechst	MitoTracker	68	20973	2215.27	37.259	531.32	1094.74	327.152	458	4	6.081	3214.67	-2.866	97.622	0	0	0	0	0	0	0	0	0
R1	Blank	Hela_BICD2N-MTS_siLis1_blank_serie_0005.tif	5.539	Hoechst	MitoTracker	71	17393	1837.14	43.577	599.81	1397.84	372.301	785	6	6.624	2485.57	-2.6	354.762	2.241	0	0	0	0	0	0	0	0
R1	Blank	Hela_BICD2N-MTS_siLis1_blank_serie_0005.tif	5.779	Hoechst	MitoTracker	72	19667	2077.33	67.297	563.039	1531.17	435.358	756	4	6.534	3186.87	-0.003	841.645	15.447	0	0	0	0	0	0	0	0
R1	Blank	Hela_BICD2N-MTS_siLis1_blank_serie_0005.tif	5.36	Hoechst	MitoTracker	73	10940	1155.54	47.969	705.207	1852.2	576.899	588	4	6.258	3380.64	1.662	597.382	259.326	91.865	0	0	0	0	0	0	0
R1	Blank	Hela_BICD2N-MTS_siLis1_blank_serie_0005.tif	6.521	Hoechst	MitoTracker	74	11603	1225.57	50.071	714.206	1718.03	492.396	708	9	6.464	2273.98	1.094	350.836	270.128	42.967	0	0	0	0	0	0	0
R1	Blank	Hela_BICD2N-MTS_siLis1_blank_serie_0005.tif	4.469	Hoechst	MitoTracker	75	23595	2492.22	48.259	601.306	1534.45	429.685	637	6	6.395	3773.7	2.611	650.862	412.801	60.085	0	0	0	0	0	0	0
R1	Blank	Hela_BICD2N-MTS_siLis1_blank_serie_0005.tif	3.578	Hoechst	MitoTracker	76	22062	2330.3	49.592	558.682	1217.91	329.746	617	2	6.282	4277.02	-2.537	566.163	16.763	0	0	0	0	0	0	0	0
R1	Blank	Hela_BICD2N-MTS_siLis1_blank_serie_0005.tif	3.605	Hoechst	MitoTracker	77	14543	1536.1	51.856	619.801	1475.71	436.036	585	3	6.256	4458.39	2.226	821.888	450.206	64.042	0	0	0	0	0	0	0
R1	Blank	Hela_BICD2N-MTS_siLis1_blank_serie_0005.tif	9.916	Hoechst	MitoTracker	78	16554	1748.52	47.272	644.244	1479.43	509.103	1338	12	7.101	2294.3	2.173	894.688	303.531	92.511	61.633	5.004	0	0	0	0	0
R1	Blank	Hela_BICD2N-MTS_siLis1_blank_serie_0005.tif	6.114	Hoechst	MitoTracker	79	15640	1651.97	49.978	605.164	1358.64	404.078	1177	5	6.977	2365.53	-0.458	1406.39	37.023	0	0	0	0	0	0	0	0
R1	Blank	Hela_BICD2N-MTS_siLis1_blank_serie_0005.tif	4.49	Hoechst	MitoTracker	80	12110	1279.12	44.582	646.046	1660.88	460.206	451	7	6.067	2598.47	-1.088	380.511	89.228	0	0	0	0	0	0	0	0
R1	Blank	Hela_BICD2N-MTS_siLis1_blank_serie_0005.tif	3.746	Hoechst	MitoTracker	81	19936	2105.74	49.385	568.808	1241.94	346.426	636	2	6.306	3679.32	-0.2	1108.49	133.088	0	0	0	0	0	0	0	0
R1	Blank	Hela_BICD2N-MTS_siLis1_blank_serie_0005.tif	10.968	Hoechst	MitoTracker	82	47343	5000.6	45.742	568.836	1064.12	377.774	1328	10	7.052	4008.18	11.007	1133.44	291.364	122.397	214.616	139.899	95.209	57.521	0	0	0
R1	Blank	Hela_BICD2N-MTS_siLis1_blank_serie_0005.tif	4.494	Hoechst	MitoTracker	83	12771	1348.94	46.52	654.107	1760.69	454.585	604	7	6.31	2674.71	0.839	442.378	162.419	50.376	12.307	0	0	0	0	0	0
R1	Blank	Hela_BICD2N-MTS_siLis1_blank_serie_0005.tif	3.496	Hoechst	MitoTracker	84	9644	1018.65	39.319	730.792	1502.23	563.449	370	1	5.872	2809.78	-1.827	150.918	41.565	0	0	0	0	0	0	0	0
R1	Blank	Hela_BICD2N-MTS_siLis1_blank_serie_0005.tif	4.115	Hoechst	MitoTracker	85	6020	635.863	51.843	750.042	2401	554.808	615	6	6.365	2239.9	-2.381	174.334	0	0	0	0	0	0	0	0	0
R1	Blank	Hela_BICD2N-MTS_siLis1_blank_serie_0005.tif	7.509	Hoechst	MitoTracker	86	16673	1761.09	63.471	653.79	1644.8	565.278	818	7	6.487	4538.8	5.568	1218	514.314	7.818	0	0	52.279	152.668	3.906	0	0
R1	Blank	Hela_BICD2N-MTS_siLis1_blank_serie_0005.tif	4.265	Hoechst	MitoTracker	87	12269	1295.91	51.279	666.098	1672.09	488.521	676	3	6.445	3353.96	-0.741	700.94	153.636	0	0	0	0	0	0	0	0
R1	Blank	Hela_BICD2N-MTS_siLis1_blank_serie_0005.tif	3.369	Hoechst	MitoTracker	88	9934	1049.28	67.777	754.181	2493.91	633.529	445	4	6.035	4758.51	0.506	900.51	31.273	0	0	0	0	0	0	0	0
R1	Blank	Hela_BICD2N-MTS_siLis1_blank_serie_0005.tif	7.815	Hoechst	MitoTracker	89	8942	944.499	49.288	719.139	1920.67	584.164	898	6	6.736	2320.05	3.366	663.994	314.906	156.492	40.496	0	0	0	0	0	0
R1	Blank	Hela_BICD2N-MTS_siLis1_blank_serie_0005.tif	2.809	Hoechst	MitoTracker	90	8140	859.788	63.545	814.334	2968.78	701.925	318	3	5.722	3625.39	0.145	494.386	39.101	0	0	0	0	0	0	0	0
R1	Blank	Hela_BICD2N-MTS_siLis1_blank_serie_0005.tif	5.646	Hoechst	MitoTracker	91	23783	2512.08	42.362	593.26	1437.25	407.398	788	10	6.538	3177.57	1.808	560.872	433.409	68.716	0	0	0	0	0	0	0
R1	Blank	Hela_BICD2N-MTS_siLis1_blank_serie_0005.tif	4.576	Hoechst	MitoTracker	92	41084	4339.5	40.921	521.617	1016.3	309.645	663	6	6.378	3823.81	-0.758	899.632	153.143	8.482	0	0	0	0	0	0	0
R1	Blank	Hela_BICD2N-MTS_siLis1_blank_serie_0005.tif	13.78	Hoechst	MitoTracker	93	22527	2379.41	45.225	639.477	1703.46	598.175	1558	14	7.267	3293.4	2.331	986.144	160.336	0	15.814	322.55	162.319	266.257	85.037	0	0
R1	Blank	Hela_BICD2N-MTS_siLis1_blank_serie_0005.tif	3.957	Hoechst	MitoTracker	95	9948	1050.76	51.376	753.569	1718.33	681.132	280	4	5.459	2568.95	2.757	329.562	82.094	15.207	0	0	0	0	0	0	0
R1	Blank	Hela_BICD2N-MTS_siLis1_blank_serie_0005.tif	5.248	Hoechst	MitoTracker	96	6972	736.418	53.786	699.705	2103.51	554.292	588	8	6.319	2377.03	0.838	492.487	290.834	0	0	0	0	0	0	0	0
R1	Blank	Hela_BICD2N-MTS_siLis1_blank_serie_0005.tif	3.303	Hoechst	MitoTracker	97	10822	1143.07	52.147	640.908	1651.1	444.853	404	2	5.962	2798.34	-0.96	470.149	8.439	0	0	0	0	0	0	0	0
R1	Blank	Hela_BICD2N-MTS_siLis1_blank_serie_0005.tif	5.57	Hoechst	MitoTracker	98	6665	703.991	51.504	720.572	2193.61	609.482	548	4	6.281	2136.47	-0.707	395.845	24.225	0	0	0	0	0	0	0	0
R1	Blank	Hela_BICD2N-MTS_siLis1_blank_serie_0005.tif	4.835	Hoechst	MitoTracker	100	14389	1519.84	46.019	597.9	1412.97	412.701	710	6	6.459	3100.82	0.347	856.201	506.242	5.934	0	0	0	0	0	0	0
R1	Blank	Hela_BICD2N-MTS_siLis1_blank_serie_0005.tif	3.787	Hoechst	MitoTracker	101	10318	1089.84	50.648	701.74	1859.1	507.985	476	4	6.068	3099.35	-0.158	450.505	205.167	0	0	0	0	0	0	0	0
R1	Blank	Hela_BICD2N-MTS_siLis1_blank_serie_0005.tif	8.751	Hoechst	MitoTracker	102	11023	1164.3	50.004	655.137	1683.05	506.793	1099	10	6.893	1889.03	1.823	771.124	190.205	86.017	9.892	0	0	0	0	0	0
R1	Blank	Hela_BICD2N-MTS_siLis1_blank_serie_0005.tif	8.39	Hoechst	MitoTracker	103	18579	1962.41	44.75	618.85	1342.05	420.284	1092	9	6.899	2355.71	0.633	838.404	393.28	33.523	0	0	0	0	0	0	0
R1	Blank	Hela_BICD2N-MTS_siLis1_blank_serie_0005.tif	3.451	Hoechst	MitoTracker	104	22667	2394.2	48.949	548.653	1178.39	348.613	523	3	6.137	4716.75	-1.668	1211.63	82.934	0	0	0	0	0	0	0	0
R1	Blank	Hela_BICD2N-MTS_siLis1_blank_serie_0005.tif	2.827	Hoechst	MitoTracker	105	8610	909.431	56.423	741.005	2620.64	757.742	401	3	5.895	4047.04	-1.753	689.059	12.241	0	0	0	0	0	0	0	0
R1	Blank	Hela_BICD2N-MTS_siLis1_blank_serie_0005.tif	2.954	Hoechst	MitoTracker	106	6143	648.854	56.22	675.159	2205.05	488.964	436	3	5.948	2520.22	-1.462	562.038	2.604	0	0	0	0	0	0	0	0
R1	Blank	Hela_BICD2N-MTS_siLis1_blank_serie_0005.tif	4.255	Hoechst	MitoTracker	107	10902	1151.52	51.916	735.238	1757.16	595.621	622	4	6.359	4033.9	-0.035	985.132	220.352	0	0	0	0	0	0	0	0
R1	Blank	Hela_BICD2N-MTS_siLis1_blank_serie_0005.tif	4.882	Hoechst	MitoTracker	108	18154	1917.52	51.8	601.361	1335.62	373.178	738	4	6.527	3275.75	-0.167	959.848	139.945	0	0	0	0	0	0	0	0
R1	Blank	Hela_BICD2N-MTS_siLis1_blank_serie_0005.tif	2.94	Hoechst	MitoTracker	109	31610	3338.81	45.08	549.488	1109.3	305.499	425	3	5.997	4510.06	-0.756	756.004	31.777	0	0	0	0	0	0	0	0
R1	Blank	Hela_BICD2N-MTS_siLis1_blank_serie_0005.tif	5.87	Hoechst	MitoTracker	110	17506	1849.07	50.424	581.907	1360.96	433.497	907	7	6.666	3531.47	1.86	1125.29	510.985	37.896	0	0	0	0	0	0	0
R1	Blank	Hela_BICD2N-MTS_siLis1_blank_serie_0005.tif	3.919	Hoechst	MitoTracker	111	10035	1059.95	50.61	723.89	1850.48	530.284	511	5	6.16	3800.46	0.218	439.088	413.978	36.424	0	0	0	0	0	0	0
R1	Blank	Hela_BICD2N-MTS_siLis1_blank_serie_0005.tif	4.237	Hoechst	MitoTracker	112	9277	979.883	56.86	725.382	2209.89	582.53	556	3	6.253	3920.34	-0.515	1017.3	126.746	0	0	0	0	0	0	0	0
R1	Blank	Hela_BICD2N-MTS_siLis1_blank_serie_0005.tif	4.436	Hoechst	MitoTracker	114	14229	1502.94	43.508	639.02	1636.16	506.403	657	5	6.374	3425.08	1.879	670.564	375.602	46.553	0	0	0	0	0	0	0
R1	Blank	Hela_BICD2N-MTS_siLis1_blank_serie_0005.tif	3.724	Hoechst	MitoTracker	115	8592	907.53	50.58	707.579	1866.28	465.981	475	3	6.123	2830.68	-1.768	346.135	8.78	0	0	0	0	0	0	0	0
R1	Blank	Hela_BICD2N-MTS_siLis1_blank_serie_0005.tif	3.462	Hoechst	MitoTracker	116	13904	1468.61	53.612	657.39	1657.51	472.126	453	5	6.06	3911.25	-2.805	437.581	0	0	0	0	0	0	0	0	0
R1	Blank	Hela_BICD2N-MTS_siLis1_blank_serie_0005.tif	5.185	Hoechst	MitoTracker	117	28765	3038.3	40.375	540.351	1078.91	304.366	724	2	6.481	4130.77	-0.039	1394.16	120.444	0	0	0	0	0	0	0	0
R1	Blank	Hela_BICD2N-MTS_siLis1_blank_serie_0005.tif	3.425	Hoechst	MitoTracker	119	6823	720.679	40.814	813.651	1380.82	746.202	440	3	6.068	3118.42	4.489	229.98	367.587	316.081	1.827	0	0	0	0	0	0
R1	Blank	Hela_BICD2N-MTS_siLis1_blank_serie_0005.tif	3.997	Hoechst	MitoTracker	120	21889	2312.03	52.14	590.637	1326.41	368.158	675	2	6.391	3718.92	-0.001	925.683	295.634	1.649	0	0	0	0	0	0	0
R1	Blank	Hela_BICD2N-MTS_siLis1_blank_serie_0005.tif	4.136	Hoechst	MitoTracker	121	10388	1097.23	80.382	747.922	1940.82	546.224	319	4	5.727	3202.41	-2.928	230.612	0	0	0	0	0	0	0	0	0
R1	Blank	Hela_BICD2N-MTS_siLis1_blank_serie_0005.tif	3.33	Hoechst	MitoTracker	122	11334	1197.15	49.013	776.805	1844.86	525.466	279	4	5.597	2445.83	-1.969	294.582	0.616	0	0	0	0	0	0	0	0
R1	Blank	Hela_BICD2N-MTS_siLis1_blank_serie_0005.tif	4.164	Hoechst	MitoTracker	123	25869	2732.41	41.83	552.129	1133.54	336.816	641	3	6.359	3964.17	-1.926	897.494	69.638	0	0	0	0	0	0	0	0
R1	Blank	Hela_BICD2N-MTS_siLis1_blank_serie_0005.tif	3.624	Hoechst	MitoTracker	124	39431	4164.9	47.108	536.262	1138.37	304.161	579	3	6.274	5139.63	1.409	1163.15	229.248	17.108	0	0	0	0	0	0	0
R1	Blank	Hela_BICD2N-MTS_siLis1_blank_serie_0005.tif	7.496	Hoechst	MitoTracker	125	21935	2316.88	42.336	574.099	1478.19	394.994	615	6	6.219	2070.26	-0.016	556.489	72.631	0	0	0	0	0	0	0	0
R1	Blank	Hela_BICD2N-MTS_siLis1_blank_serie_0005.tif	4.614	Hoechst	MitoTracker	126	14436	1524.8	50.323	628.952	1505.46	409.527	675	3	6.411	3194.25	2.543	601.168	448.975	0	0	0	0	0	0	0	0
R1	Blank	Hela_BICD2N-MTS_siLis1_blank_serie_0005.tif	6.566	Hoechst	MitoTracker	127	29085	3072.1	42.25	517.612	1011.95	319.375	1144	6	6.937	2464.36	-0.131	1076.23	117.904	8.982	0	0	0	0	0	0	0
R1	Blank	Hela_BICD2N-MTS_siLis1_blank_serie_0005.tif	3.525	Hoechst	MitoTracker	128	12898	1362.35	62.48	709.495	1866.56	532.111	451	4	6.066	2984.55	1.202	596.096	69.249	14.041	0	0	0	0	0	0	0
R1	Blank	Hela_BICD2N-MTS_siLis1_blank_serie_0005.tif	3.633	Hoechst	MitoTracker	129	10062	1062.8	42.568	678.673	1810.11	605.487	194	6	5.236	2722.92	-2.002	64.931	0	0	0	0	0	0	0	0	0
R1	Blank	Hela_BICD2N-MTS_siLis1_blank_serie_0005.tif	3.631	Hoechst	MitoTracker	130	7516	793.878	51.001	689.553	2035.99	544.825	533	2	6.218	3342.43	-2.905	378.363	0	0	0	0	0	0	0	0	0
R1	Blank	Hela_BICD2N-MTS_siLis1_blank_serie_0005.tif	3.223	Hoechst	MitoTracker	131	17946	1895.55	38.134	615.03	1283.49	369.043	274	4	5.501	3976.19	1.455	289.711	222.344	1.377	0	0	0	0	0	0	0
R1	Blank	Hela_BICD2N-MTS_siLis1_blank_serie_0005.tif	3.185	Hoechst	MitoTracker	132	13689	1445.9	44.269	554.936	1356.85	306.365	427	2	6.016	2967.69	-2.067	468.669	0	0	0	0	0	0	0	0	0
R1	Blank	Hela_BICD2N-MTS_siLis1_blank_serie_0005.tif	2.936	Hoechst	MitoTracker	133	3371	356.062	57.293	758.925	2873.49	610.436	187	3	5.177	1600.36	-0.558	243.759	0	0	0	0	0	0	0	0	0
R1	Blank	Hela_BICD2N-MTS_siLis1_blank_serie_0005.tif	4.245	Hoechst	MitoTracker	134	6349	670.613	54.464	739.268	2034.91	703.669	544	4	6.121	2447.11	-0.233	456.646	144.233	0	0	0	0	0	0	0	0
R1	Blank	Hela_BICD2N-MTS_siLis1_blank_serie_0005.tif	5.385	Hoechst	MitoTracker	135	18216	1924.07	46.344	618.636	1461.42	414.829	780	5	6.563	3226.37	-0.848	1042.41	55.548	0	0	0	0	0	0	0	0
R1	Blank	Hela_BICD2N-MTS_siLis1_blank_serie_0005.tif	6.902	Hoechst	MitoTracker	136	12020	1269.61	49.985	721.568	2252.84	531.014	931	6	6.756	2806.72	2.361	552.79	404.172	175.599	0	0	0	0	0	0	0
R1	Blank	Hela_BICD2N-MTS_siLis1_blank_serie_0005.tif	6.295	Hoechst	MitoTracker	137	13381	1413.37	49.405	646.747	1664.58	507.683	971	7	6.758	3005.37	-0.455	1331.6	299.854	0	0	0	0	0	0	0	0
R1	Blank	Hela_BICD2N-MTS_siLis1_blank_serie_0005.tif	7.265	Hoechst	MitoTracker	138	9230	974.919	71.542	764.789	2081.83	607.814	742	5	6.497	1808.68	1.904	476.318	154.862	50.557	43.844	0	0	0	0	0	0
R1	Blank	Hela_BICD2N-MTS_siLis1_blank_serie_0005.tif	4.002	Hoechst	MitoTracker	139	7195	759.972	45.727	730.337	2009.66	863.178	323	5	5.741	4571.11	0.612	499.923	532.621	0	0	0	0	0	0	0	0
R1	Blank	Hela_BICD2N-MTS_siLis1_blank_serie_0005.tif	2.594	Hoechst	MitoTracker	140	10341	1092.27	53.275	606.862	1647.48	397.865	403	1	5.927	3417.8	-1.413	554.005	31.605	0	0	0	0	0	0	0	0
R1	Blank	Hela_BICD2N-MTS_siLis1_blank_serie_0005.tif	8.732	Hoechst	MitoTracker	141	13327	1407.66	42.492	782.879	2068.79	553.095	1252	8	7.07	2237.64	-1.876	958.743	106.78	0	0	0	0	0	0	0	0
R1	Blank	Hela_BICD2N-MTS_siLis1_blank_serie_0005.tif	7.982	Hoechst	MitoTracker	142	8125	858.203	45.595	754.038	2068.72	677.728	1493	13	7.23	1838.4	-0.299	857.232	288.412	141.292	0	0	0	0	0	0	0
R1	Blank	Hela_BICD2N-MTS_siLis1_blank_serie_0005.tif	5.064	Hoechst	MitoTracker	143	6388	674.733	68.472	717.938	1970.38	493.892	549	3	6.214	2454.6	-0.207	908.309	106.479	0	0	0	0	0	0	0	0
R1	Blank	Hela_BICD2N-MTS_siLis1_blank_serie_0005.tif	2.939	Hoechst	MitoTracker	144	3837	405.283	80.553	871.177	2655.66	733.307	384	2	5.887	2068.98	-2.429	570.193	0	0	0	0	0	0	0	0	0
R1	Blank	Hela_BICD2N-MTS_siLis1_blank_serie_0005.tif	3.774	Hoechst	MitoTracker	145	9594	1013.37	52.547	636.531	1543.96	433.592	594	2	6.304	3173.67	-1.556	765.376	11.678	0	0	0	0	0	0	0	0
R1	Blank	Hela_BICD2N-MTS_siLis1_blank_serie_0005.tif	4.513	Hoechst	MitoTracker	146	10396	1098.08	45.367	656.712	1750.03	424.198	565	5	6.287	2516.17	-2.68	228.333	0	0	0	0	0	0	0	0	0
R1	Blank	Hela_BICD2N-MTS_siLis1_blank_serie_0005.tif	7.697	Hoechst	MitoTracker	147	21652	2286.99	41.952	622.827	1622.44	460.936	1231	11	7.065	2534.01	-1.342	499.846	157.334	0	0	0	0	0	0	0	0
R1	Blank	Hela_BICD2N-MTS_siLis1_blank_serie_0005.tif	4.843	Hoechst	MitoTracker	148	13612	1437.77	45.632	687.908	2111.79	519.352	658	4	6.441	3720.44	-1.646	646.041	91.35	0	0	0	0	0	0	0	0
R1	Blank	Hela_BICD2N-MTS_siLis1_blank_serie_0005.tif	3.96	Hoechst	MitoTracker	149	23119	2441.94	46.345	566.425	1206.37	377.698	686	6	6.442	4577.88	0.103	1190.45	225.085	10.053	0	0	0	0	0	0	0
R1	Blank	Hela_BICD2N-MTS_siLis1_blank_serie_0005.tif	6.613	Hoechst	MitoTracker	150	17935	1894.38	55.116	599.779	1318.43	421.813	722	7	6.511	2772.12	5.797	400.639	273.154	19.17	5.269	189.719	5.263	0	0	0	0
R1	Blank	Hela_BICD2N-MTS_siLis1_blank_serie_0005.tif	3.687	Hoechst	MitoTracker	151	16164	1707.32	51.674	623.632	1437.09	447.404	540	5	6.212	4228.43	-1.373	635.775	44.951	0	0	0	0	0	0	0	0
R1	Blank	Hela_BICD2N-MTS_siLis1_blank_serie_0005.tif	4.394	Hoechst	MitoTracker	152	11556	1220.6	49.769	692.329	1719.42	485.739	642	8	6.336	3098.55	2.175	673.467	278.666	70.579	5.28	0	0	0	0	0	0
R1	Blank	Hela_BICD2N-MTS_siLis1_blank_serie_0005.tif	6.012	Hoechst	MitoTracker	153	26131	2760.09	48.257	604.119	1455.02	390.178	791	6	6.567	3703.59	-0.398	996.699	335.176	0	0	0	0	0	0	0	0
R1	Blank	Hela_BICD2N-MTS_siLis1_blank_serie_0005.tif	5.404	Hoechst	MitoTracker	154	7916	836.128	46.064	855.552	2258.97	609.042	861	8	6.718	2417.79	-3.14	457.949	0	0	0	0	0	0	0	0	0
R1	Blank	Hela_BICD2N-MTS_siLis1_blank_serie_0005.tif	4.75	Hoechst	MitoTracker	155	15259	1611.73	50.226	635.396	1517.34	451.435	518	6	6.189	2842.9	-2.825	285.663	4.592	0	0	0	0	0	0	0	0
R1	Blank	Hela_BICD2N-MTS_siLis1_blank_serie_0005.tif	4.389	Hoechst	MitoTracker	156	13626	1439.25	61.15	675.71	1760.35	484.066	636	4	6.373	4054.1	2.44	758.276	567.336	0	0	0	0	0	0	0	0
R1	Blank	Hela_BICD2N-MTS_siLis1_blank_serie_0005.tif	6.424	Hoechst	MitoTracker	157	7697	812.996	58.644	800.76	2423.06	673.326	546	5	6.201	2833.15	-0.384	590.906	217.205	0.88	0	0	0	0	0	0	0
R1	Blank	Hela_BICD2N-MTS_siLis1_blank_serie_0005.tif	4.001	Hoechst	MitoTracker	158	13301	1404.92	55.435	617.972	1571.43	468.086	598	4	6.319	4430.24	2.174	947.116	437.477	39.605	0	0	0	0	0	0	0
R1	Blank	Hela_BICD2N-MTS_siLis1_blank_serie_0005.tif	4.209	Hoechst	MitoTracker	159	11700	1235.81	55.467	637.907	1680.87	462.532	632	3	6.294	3961.89	0.643	797.917	514.574	19.474	0	0	0	0	0	0	0
R1	Blank	Hela_BICD2N-MTS_siLis1_blank_serie_0005.tif	8.835	Hoechst	MitoTracker	160	10505	1109.59	54.145	693.719	1693.22	528.017	1067	8	6.897	1931.55	2.448	646.662	125.938	164.908	119.337	83.667	0	0	0	0	0
R1	Blank	Hela_BICD2N-MTS_siLis1_blank_serie_0005.tif	5.442	Hoechst	MitoTracker	161	14439	1525.12	51.776	630.532	1510.7	492.461	847	8	6.661	3657.38	2.968	742.192	602.123	238.924	59.529	0	0	0	0	0	0
R1	Blank	Hela_BICD2N-MTS_siLis1_blank_serie_0005.tif	5.122	Hoechst	MitoTracker	162	12197	1288.31	59.889	666.502	1652.14	434.912	782	6	6.526	2891.33	0.296	1023.37	259.924	7.31	0	0	0	0	0	0	0
R1	Blank	Hela_BICD2N-MTS_siLis1_blank_serie_0005.tif	5.688	Hoechst	MitoTracker	163	16801	1774.61	45.564	596.689	1308.95	389.554	807	5	6.592	3342.79	0.98	1029.13	359.572	76.375	0	0	0	0	0	0	0
R1	Blank	Hela_BICD2N-MTS_siLis1_blank_serie_0005.tif	4.886	Hoechst	MitoTracker	164	7970	841.831	66.693	658.438	1636.58	613.939	773	5	6.515	3014.25	0.466	900.539	529.564	12.814	0	0	0	0	0	0	0
R1	Blank	Hela_BICD2N-MTS_siLis1_blank_serie_0005.tif	2.326	Hoechst	MitoTracker	165	7632	806.13	73.262	672.066	1830.1	587.67	331	1	5.712	3633.89	-3.548	42.9	0	0	0	0	0	0	0	0	0
R1	Blank	Hela_BICD2N-MTS_siLis1_blank_serie_0005.tif	4.538	Hoechst	MitoTracker	166	7374	778.879	55.088	758.513	2173.6	686.841	479	5	6.124	2668.3	0.13	597.733	15.414	0	0	0	0	0	0	0	0
R1	Blank	Hela_BICD2N-MTS_siLis1_blank_serie_0005.tif	4.542	Hoechst	MitoTracker	168	13760	1453.4	49.099	665.691	1574.8	461.367	438	5	6.017	3505.21	-0.355	813.532	11.751	0	0	0	0	0	0	0	0
R1	Blank	Hela_BICD2N-MTS_siLis1_blank_serie_0005.tif	5.191	Hoechst	MitoTracker	169	7043	743.917	65.359	732.613	1849.62	682.111	406	5	5.966	2828.15	0.077	96.766	78.367	24.094	0	0	0	0	0	0	0
R1	Blank	Hela_BICD2N-MTS_siLis1_blank_serie_0005.tif	8.03	Hoechst	MitoTracker	170	17950	1895.97	46.416	671.483	1816.92	490.708	1127	11	6.894	2923.03	1.783	751.639	439.981	135.06	0.59	0	0	0	0	0	0
R1	Blank	Hela_BICD2N-MTS_siLis1_blank_serie_0005.tif	3.704	Hoechst	MitoTracker	171	6725	710.328	52.522	680.91	1878.52	488.739	391	2	5.951	2359.83	-2.158	219.771	0	0	0	0	0	0	0	0	0
R1	Blank	Hela_BICD2N-MTS_siLis1_blank_serie_0005.tif	1.421	Hoechst	MitoTracker	172	6216	656.565	72.35	658.589	1837.38	491.206	125	1	4.814	2148.67	-1.613	118.902	0	0	0	0	0	0	0	0	0
R1	Blank	Hela_BICD2N-MTS_siLis1_blank_serie_0005.tif	3.934	Hoechst	MitoTracker	173	6564	693.323	61.837	866.965	3380.81	712.953	373	3	5.868	2708.64	-2.508	321.114	34.857	0	0	0	0	0	0	0	0
R1	Blank	Hela_BICD2N-MTS_siLis1_blank_serie_0005.tif	5.29	Hoechst	MitoTracker	174	3597	379.933	45.446	720.195	2088.22	816.951	197	3	5.157	1866.6	0.026	360.351	0.626	0	0	0	0	0	0	0	0
R1	Blank	Hela_BICD2N-MTS_siLis1_blank_serie_0005.tif	7.676	Hoechst	MitoTracker	175	14596	1541.7	41.222	695.433	1589.92	565.127	1407	16	7.169	2369.47	0.417	774.165	165.997	151.731	28.181	0	0	0	0	0	0
R1	Blank	Hela_BICD2N-MTS_siLis1_blank_serie_0005.tif	7.539	Hoechst	MitoTracker	177	6793	717.511	41.393	698.996	1746.04	523.892	506	6	6.118	2521.61	1.144	508.215	296.281	1.303	0	0	0	0	0	0	0
R1	Blank	Hela_BICD2N-MTS_siLis1_blank_serie_0005.tif	7.535	Hoechst	MitoTracker	178	14810	1564.31	41.42	599.566	1524.45	444.237	1040	10	6.819	2534.36	1.552	831.743	371.402	77.032	0	0	0	0	0	0	0
R1	Blank	Hela_BICD2N-MTS_siLis1_blank_serie_0005.tif	2.823	Hoechst	MitoTracker	179	5443	574.917	59.608	717.525	2112.23	538.403	349	2	5.822	2465.68	-3.131	30.885	0	0	0	0	0	0	0	0	0
R1	Blank	Hela_BICD2N-MTS_siLis1_blank_serie_0005.tif	4.652	Hoechst	MitoTracker	180	10573	1116.77	54.347	624.532	1593.7	431.042	717	4	6.497	2745.98	-1.271	978.005	80.511	0	0	0	0	0	0	0	0
R1	Blank	Hela_BICD2N-MTS_siLis1_blank_serie_0005.tif	2.017	Hoechst	MitoTracker	181	6882	726.911	58.984	606.422	1593.29	433.904	191	1	5.241	1991.37	-0.567	207.613	47.439	0	0	0	0	0	0	0	0
R1	Blank	Hela_BICD2N-MTS_siLis1_blank_serie_0005.tif	6.604	Hoechst	MitoTracker	182	12047	1272.46	43.513	629.788	1548.41	384.34	875	8	6.711	1701.06	-0.416	610.202	86.29	0	0	0	0	0	0	0	0
R1	Blank	Hela_BICD2N-MTS_siLis1_blank_serie_0005.tif	3.7	Hoechst	MitoTracker	183	40931	4323.34	46.195	547.403	1163.09	284.857	632	3	6.336	4638.91	2.598	921.499	377.853	25.606	0	0	0	0	0	0	0
R1	Blank	Hela_BICD2N-MTS_siLis1_blank_serie_0005.tif	6.809	Hoechst	MitoTracker	185	7030	742.544	41.96	658.701	1713.68	508.942	205	3	5.16	2028.7	1.928	65.705	190.636	1.056	0	0	0	0	0	0	0
R1	Blank	Hela_BICD2N-MTS_siLis1_blank_serie_0005.tif	3.797	Hoechst	MitoTracker	186	25131	2654.46	40.954	604.378	1228.5	419.301	581	7	6.285	5061.77	-1.662	1020.06	131.921	0	0	0	0	0	0	0	0
R1	Blank	Hela_BICD2N-MTS_siLis1_blank_serie_0005.tif	6.628	Hoechst	MitoTracker	187	20411	2155.91	43.702	620.746	1435.64	439.865	1114	8	6.913	3349.84	0.601	1499.35	515.051	32.426	0	0	0	0	0	0	0
R1	Blank	Hela_BICD2N-MTS_siLis1_blank_serie_0005.tif	3.858	Hoechst	MitoTracker	188	17295	1826.78	47.51	537.701	1186.74	342.589	468	2	6.093	3396.47	0.424	796.665	115.07	0	0	0	0	0	0	0	0
R1	Blank	Hela_BICD2N-MTS_siLis1_blank_serie_0005.tif	4.133	Hoechst	MitoTracker	189	17775	1877.48	40.779	590.737	1277.07	382.044	603	4	6.329	3620.59	-0.571	926.585	71.658	0	0	0	0	0	0	0	0
R1	Blank	Hela_BICD2N-MTS_siLis1_blank_serie_0005.tif	4.99	Hoechst	MitoTracker	190	19829	2094.44	44.354	577.995	1266.53	388.774	790	5	6.558	3735.87	-1.435	1018.25	70.034	0	0	0	0	0	0	0	0
R1	Blank	Hela_BICD2N-MTS_siLis1_blank_serie_0005.tif	4.195	Hoechst	MitoTracker	191	11366	1200.53	44.261	640.665	1766.48	527.925	775	6	6.533	3448.85	2.937	731.779	580.534	108.02	8.414	0	0	0	0	0	0
R1	Blank	Hela_BICD2N-MTS_siLis1_blank_serie_0005.tif	6.214	Hoechst	MitoTracker	192	21435	2264.07	43.923	604.611	1297.25	386.788	567	4	6.237	3114.76	0.707	783.309	171.988	0	0	0	0	0	0	0	0
R1	Blank	Hela_BICD2N-MTS_siLis1_blank_serie_0005.tif	4.283	Hoechst	MitoTracker	193	17175	1814.11	43.124	562.365	1208.93	378.773	395	6	5.924	2776.37	-1.48	181.085	1.311	0	0	0	0	0	0	0	0
R1	Blank	Hela_BICD2N-MTS_siLis1_blank_serie_0005.tif	6.026	Hoechst	MitoTracker	194	20703	2186.75	41.278	599.845	1316.57	442.899	1068	9	6.873	3348.97	1.161	850.536	503.914	198.771	0	0	0	0	0	0	0
R1	Blank	Hela_BICD2N-MTS_siLis1_blank_serie_0005.tif	2.257	Hoechst	MitoTracker	195	4708	497.283	46.698	730.097	2241.68	683.606	215	1	5.254	2352.74	0.57	411.688	23.753	0	0	0	0	0	0	0	0
R1	Blank	Hela_BICD2N-MTS_siLis1_blank_serie_0005.tif	6.414	Hoechst	MitoTracker	196	21692	2291.22	41.515	575.242	1243.63	378.127	990	8	6.761	2749.33	-1.095	815.861	226.637	0	0	0	0	0	0	0	0
R1	Blank	Hela_BICD2N-MTS_siLis1_blank_serie_0005.tif	15.305	Hoechst	MitoTracker	197	23158	2446.06	38.787	622.794	1803.2	492.947	3382	39	8.037	1411.83	2.686	566.566	473.367	301.39	49.248	32.161	0	0	0	0	0
R1	Blank	Hela_BICD2N-MTS_siLis1_blank_serie_0005.tif	8.4	Hoechst	MitoTracker	198	9292	981.468	40.744	688.643	1877.84	506.078	1031	8	6.86	1774.78	3.316	682.332	171.723	41.272	26.933	0	0	0	0	0	0
R1	Blank	Hela_BICD2N-MTS_siLis1_blank_serie_0005.tif	4.276	Hoechst	MitoTracker	199	22220	2346.99	44.258	629.534	1523.38	430.185	373	8	5.874	3986.09	-2.532	127.155	2.3	0	0	0	0	0	0	0	0
R1	Blank	Hela_BICD2N-MTS_siLis1_blank_serie_0005.tif	7.07	Hoechst	MitoTracker	200	10619	1121.63	47.899	650.774	1667.88	500.833	1037	9	6.806	2331.73	1.004	1058.16	279.381	30.378	0	0	0	0	0	0	0
R1	Blank	Hela_BICD2N-MTS_siLis1_blank_serie_0005.tif	4.323	Hoechst	MitoTracker	201	21543	2275.48	40.079	579.516	1219.83	389.248	603	5	6.326	4011.18	-1.28	856.563	101.373	0	0	0	0	0	0	0	0
R1	Blank	Hela_BICD2N-MTS_siLis1_blank_serie_0005.tif	5.918	Hoechst	MitoTracker	202	11918	1258.84	43.974	693.512	1942.88	567.179	904	8	6.666	3390.5	-0.204	915.58	403.818	7.765	0	0	0	0	0	0	0
R1	Blank	Hela_BICD2N-MTS_siLis1_blank_serie_0005.tif	5.027	Hoechst	MitoTracker	203	25394	2682.24	47.63	586.998	1466.33	387.142	835	5	6.525	4516.47	-0.026	1457.13	320.409	0	0	0	0	0	0	0	0
R1	Blank	Hela_BICD2N-MTS_siLis1_blank_serie_0005.tif	5.915	Hoechst	MitoTracker	204	35838	3785.39	43.898	565.621	1304.03	345.686	882	9	6.618	4094.11	1.534	807.584	504.205	124.194	8.002	0	0	0	0	0	0
R1	Blank	Hela_BICD2N-MTS_siLis1_blank_serie_0005.tif	5.226	Hoechst	MitoTracker	206	19357	2044.58	47.051	588.533	1291.11	377.489	648	3	6.292	4183.27	0.353	1353.2	164.474	0	0	0	0	0	0	0	0
R1	Blank	Hela_BICD2N-MTS_siLis1_blank_serie_0005.tif	6.619	Hoechst	MitoTracker	207	38576	4074.59	42.436	536.352	1029.41	306.829	889	8	6.642	3922.56	1.16	1099.36	558.869	82.853	0	0	0	0	0	0	0
R1	Blank	Hela_BICD2N-MTS_siLis1_blank_serie_0005.tif	4.259	Hoechst	MitoTracker	208	12071	1275	54.597	624.054	1953.51	464.297	644	5	6.34	3446.37	-1.471	782.856	12.651	0	0	0	0	0	0	0	0
R1	Blank	Hela_BICD2N-MTS_siLis1_blank_serie_0005.tif	6.221	Hoechst	MitoTracker	209	18168	1918.99	43.071	588.714	1284.29	402.643	853	10	6.643	2954.35	-0.423	965.747	82.341	0	0	0	0	0	0	0	0
R1	Blank	Hela_BICD2N-MTS_siLis1_blank_serie_0005.tif	5.796	Hoechst	MitoTracker	210	14317	1512.23	52.426	594.878	1253.05	416.991	900	5	6.67	2844.42	-0.163	1255.51	207.808	0	0	0	0	0	0	0	0
R1	Blank	Hela_BICD2N-MTS_siLis1_blank_serie_0005.tif	3.12	Hoechst	MitoTracker	211	19023	2009.3	48.331	527.823	1385.84	336.552	478	3	6.107	3580.36	0.665	602.972	112.059	0	0	0	0	0	0	0	0
R1	Blank	Hela_BICD2N-MTS_siLis1_blank_serie_0005.tif	3.712	Hoechst	MitoTracker	212	29116	3075.38	49.333	561.671	1141.99	332.385	592	5	6.258	5055.07	0.632	1234.92	403.622	0.615	0	0	0	0	0	0	0
R1	Blank	Hela_BICD2N-MTS_siLis1_blank_serie_0005.tif	6.435	Hoechst	MitoTracker	213	12075	1275.42	40.998	638.954	2459.49	528.209	1193	8	6.95	2391.68	-2.708	826.326	51.358	0	0	0	0	0	0	0	0
R1	Blank	Hela_BICD2N-MTS_siLis1_blank_serie_0005.tif	7.405	Hoechst	MitoTracker	214	18297	1932.62	39.91	547.374	1179.28	351.356	1073	12	6.892	1829.52	-1.017	754.078	153.331	0	0	0	0	0	0	0	0
R1	Blank	Hela_BICD2N-MTS_siLis1_blank_serie_0005.tif	4.739	Hoechst	MitoTracker	215	20041	2116.83	48.715	567.077	1263.14	354.505	551	5	6.191	3770.51	-0.581	989.136	149.754	0.721	0	0	0	0	0	0	0
R1	Blank	Hela_BICD2N-MTS_siLis1_blank_serie_0005.tif	7.808	Hoechst	MitoTracker	217	15266	1612.47	41.658	566.578	1336.37	427.001	1045	10	6.817	2355.83	2.006	785.618	212.451	145.597	51.651	4.612	0	0	0	0	0
R1	Blank	Hela_BICD2N-MTS_siLis1_blank_serie_0005.tif	5.168	Hoechst	MitoTracker	219	8694	918.304	40.997	626.748	1808.73	500.933	690	9	6.394	2318.16	1.252	601.199	453.772	30.772	0	0	0	0	0	0	0
R1	Blank	Hela_BICD2N-MTS_siLis1_blank_serie_0005.tif	4.751	Hoechst	MitoTracker	220	17807	1880.86	45.06	570.406	1275.88	382.889	606	7	6.263	4009.01	2.536	567.272	594.808	66.795	0	0	0	0	0	0	0
R1	Blank	Hela_BICD2N-MTS_siLis1_blank_serie_0005.tif	4.862	Hoechst	MitoTracker	221	12607	1331.61	39.735	578.134	1378.71	385.305	710	7	6.486	2366.67	-1.392	671.24	19.748	0	0	0	0	0	0	0	0
R1	Blank	Hela_BICD2N-MTS_siLis1_blank_serie_0005.tif	6.665	Hoechst	MitoTracker	222	6960	735.15	79.77	747.394	2585.4	581.189	879	4	6.757	1646.15	-0.84	680.474	0.683	0	0	0	0	0	0	0	0
R1	Blank	Hela_BICD2N-MTS_siLis1_blank_serie_0005.tif	7.759	Hoechst	MitoTracker	223	9024	953.16	45.216	658.518	1800.74	552.141	962	9	6.798	1884.52	-0.278	549.548	284.451	81.284	0	0	0	0	0	0	0
R1	Blank	Hela_BICD2N-MTS_siLis1_blank_serie_0005.tif	3.165	Hoechst	MitoTracker	224	18880	1994.2	48.773	573.446	1263.52	348.143	428	5	5.964	3457.37	-0.397	458.558	269.714	1.811	0	0	0	0	0	0	0
R1	Blank	Hela_BICD2N-MTS_siLis1_blank_serie_0005.tif	3.663	Hoechst	MitoTracker	225	7650	808.031	45.024	683.504	2051.02	632.069	260	5	5.51	3019.13	-1.492	395.293	0	0	0	0	0	0	0	0	0
R1	Blank	Hela_BICD2N-MTS_siLis1_blank_serie_0005.tif	3.608	Hoechst	MitoTracker	226	8520	899.925	43.21	629.571	1850.23	506.097	498	4	6.175	3009.32	-0.96	752.402	154.869	0	0	0	0	0	0	0	0
R1	Blank	Hela_BICD2N-MTS_siLis1_blank_serie_0005.tif	4.818	Hoechst	MitoTracker	227	9409	993.826	55.155	644.063	1687.42	520.073	663	4	6.365	2820.49	-0.766	1074.33	31.983	0	0	0	0	0	0	0	0
R1	Blank	Hela_BICD2N-MTS_siLis1_blank_serie_0005.tif	7.561	Hoechst	MitoTracker	228	7102	750.149	49.731	576.838	1825.69	445.703	872	11	6.717	1408.02	1.876	356.808	195.846	58.462	0	0	0	0	0	0	0
R1	Blank	Hela_BICD2N-MTS_siLis1_blank_serie_0005.tif	4.135	Hoechst	MitoTracker	229	9601	1014.11	44.058	643.627	1675.34	485.523	458	4	6.017	2984.26	-1.077	779.552	50.731	0	0	0	0	0	0	0	0
R1	Blank	Hela_BICD2N-MTS_siLis1_blank_serie_0005.tif	4.805	Hoechst	MitoTracker	230	17194	1816.12	38.905	571.379	1542.73	430.06	820	7	6.608	3383.96	1.386	731.428	437.251	12.548	0	0	0	0	0	0	0
R1	Blank	Hela_BICD2N-MTS_siLis1_blank_serie_0005.tif	2.076	Hoechst	MitoTracker	231	5657	597.521	39.029	688.662	2106.89	501.004	231	2	5.413	2654.02	-2.951	282.617	0	0	0	0	0	0	0	0	0
R1	Blank	Hela_BICD2N-MTS_siLis1_blank_serie_0005.tif	4.707	Hoechst	MitoTracker	232	11049	1167.05	51.547	632.318	1542.84	466.96	675	2	6.409	3241.07	-0.28	1220.38	52.765	0	0	0	0	0	0	0	0
R1	Blank	Hela_BICD2N-MTS_siLis1_blank_serie_0005.tif	19.256	Hoechst	MitoTracker	233	20114	2124.54	37.021	521.408	1282.31	429.108	1244	11	7.002	2792.78	5.428	317.449	271.761	110.326	42.908	0	160.017	609.927	617.37	0	0
R1	Blank	Hela_BICD2N-MTS_siLis1_blank_serie_0005.tif	6.532	Hoechst	MitoTracker	234	18602	1964.84	41.198	617.723	1349.03	392.177	964	11	6.728	2837.33	-0.802	649.787	545.236	19.588	0	0	0	0	0	0	0
R1	Blank	Hela_BICD2N-MTS_siLis1_blank_serie_0005.tif	5.78	Hoechst	MitoTracker	235	17349	1832.49	44.416	593.68	1358.61	418.791	992	7	6.762	3165.41	0.849	1061.84	395.962	7.069	0	0	0	0	0	0	0
R1	Blank	Hela_BICD2N-MTS_siLis1_blank_serie_0005.tif	3.666	Hoechst	MitoTracker	236	8074	852.816	40.295	628.744	1713.62	448.033	245	3	5.461	2155.96	-2.155	144.514	18.121	0	0	0	0	0	0	0	0
R1	Blank	Hela_BICD2N-MTS_siLis1_blank_serie_0005.tif	2.115	Hoechst	MitoTracker	237	7701	813.418	38.53	598.902	1675.54	401.782	242	1	5.456	2675.6	-1.936	232.384	0	0	0	0	0	0	0	0	0
R1	Blank	Hela_BICD2N-MTS_siLis1_blank_serie_0005.tif	4.71	Hoechst	MitoTracker	238	16210	1712.18	49.238	573.259	1328.13	380.478	725	2	6.445	3285.15	-0.777	1162.19	69.705	0	0	0	0	0	0	0	0
R1	Blank	Hela_BICD2N-MTS_siLis1_blank_serie_0005.tif	4.277	Hoechst	MitoTracker	239	18095	1911.28	47.809	548.67	1208.44	333.177	595	5	6.289	3467.45	0.741	873.766	251.834	15.881	0	0	0	0	0	0	0
R1	Blank	Hela_BICD2N-MTS_siLis1_blank_serie_0005.tif	6.011	Hoechst	MitoTracker	241	12779	1349.78	39.419	608.681	1534.27	503.253	1136	6	7.001	2654.95	-0.907	1524.76	94.812	0	0	0	0	0	0	0	0
R1	Blank	Hela_BICD2N-MTS_siLis1_blank_serie_0005.tif	3.725	Hoechst	MitoTracker	242	5360	566.15	79.05	793.719	2876.76	869.652	482	2	6.118	3436.02	-1.928	477.586	1.695	0	0	0	0	0	0	0	0
R1	Blank	Hela_BICD2N-MTS_siLis1_blank_serie_0005.tif	5.064	Hoechst	MitoTracker	243	23167	2447.01	41.682	535.599	1120.39	325.767	546	5	6.203	3866.84	0.789	793.213	346.821	1.118	0	0	0	0	0	0	0
R1	Blank	Hela_BICD2N-MTS_siLis1_blank_serie_0005.tif	2.935	Hoechst	MitoTracker	244	6792	717.405	58.864	696.062	1355.52	429.063	365	4	5.838	2319.14	2.345	135.999	281.162	43.234	0	0	0	0	0	0	0
R1	Blank	Hela_BICD2N-MTS_siLis1_blank_serie_0005.tif	8.41	Hoechst	MitoTracker	245	10825	1143.39	37.198	597.728	1866.33	393.579	875	13	6.696	1486.77	2.855	337.606	240.024	74.159	24.752	0	0	0	0	0	0
R1	Blank	Hela_BICD2N-MTS_siLis1_blank_serie_0005.tif	5.798	Hoechst	MitoTracker	246	10845	1145.5	36.542	565.242	1475.84	400.134	891	9	6.739	1829.16	-0.238	455.842	126.738	15.238	0	0	0	0	0	0	0
R1	Blank	Hela_BICD2N-MTS_siLis1_blank_serie_0005.tif	6.089	Hoechst	MitoTracker	247	6842	722.686	98.024	898.589	3433.17	775.316	906	10	6.791	2117.15	-0.775	692.046	84.417	0	0	0	0	0	0	0	0
R1	Blank	Hela_BICD2N-MTS_siLis1_blank_serie_0005.tif	3.692	Hoechst	MitoTracker	249	11555	1220.5	37.982	584.264	1485.16	453.495	548	6	6.239	3606.36	-0.195	795.727	67.04	0	0	0	0	0	0	0	0
R1	Blank	Hela_BICD2N-MTS_siLis1_blank_serie_0005.tif	4.804	Hoechst	MitoTracker	250	15767	1665.39	42.734	557.891	1336.49	375.169	791	5	6.597	2847.72	2.299	560.733	316.945	229.143	5.695	0	0	0	0	0	0
R1	Blank	Hela_BICD2N-MTS_siLis1_blank_serie_0005.tif	5.483	Hoechst	MitoTracker	251	22720	2399.8	41.52	458.435	936.995	253.577	847	4	6.586	2168.8	-0.028	1103.12	58.164	0	0	0	0	0	0	0	0
R1	Blank	Hela_BICD2N-MTS_siLis1_blank_serie_0005.tif	5.593	Hoechst	MitoTracker	252	8448	892.32	37.44	688.199	2150.63	515.169	707	8	6.525	1837.44	-2.522	365.868	20.407	0	0	0	0	0	0	0	0
R1	Blank	Hela_BICD2N-MTS_siLis1_blank_serie_0005.tif	6.316	Hoechst	MitoTracker	253	5158	544.814	37.13	627.431	2617.29	526.339	485	7	6.161	1040.5	-0.879	355.65	62.822	0	0	0	0	0	0	0	0
R1	Blank	Hela_BICD2N-MTS_siLis1_blank_serie_0005.tif	4.28	Hoechst	MitoTracker	254	8969	947.351	53.872	652.871	1768.89	534.407	617	5	6.36	3313.25	4.3	236.886	604.025	273.364	23.885	0	0	0	0	0	0
R1	Blank	Hela_BICD2N-MTS_siLis1_blank_serie_0005.tif	4.39	Hoechst	MitoTracker	255	7133	753.423	54.844	728.821	2118.45	442.429	559	5	6.238	2360.76	2.166	558.922	212.669	9.612	2.92	0	0	0	0	0	0
R1	Blank	Hela_BICD2N-MTS_siLis1_blank_serie_0005.tif	3.315	Hoechst	MitoTracker	256	16087	1699.19	47.578	615.032	1490.58	434.763	133	2	4.874	2138.42	-1.357	113.458	0	0	0	0	0	0	0	0	0
R1	Blank	Hela_BICD2N-MTS_siLis1_blank_serie_0005.tif	3.283	Hoechst	MitoTracker	257	8183	864.329	47.623	646.041	1731.31	449.96	421	3	5.982	3206.56	-1.957	444.739	0	0	0	0	0	0	0	0	0
R1	Blank	Hela_BICD2N-MTS_siLis1_blank_serie_0005.tif	4.126	Hoechst	MitoTracker	258	7789	822.713	57.722	706.309	1426.79	557.468	491	5	6.153	2155.42	-0.451	583.078	152.981	0	0	0	0	0	0	0	0
R1	Blank	Hela_BICD2N-MTS_siLis1_blank_serie_0005.tif	2.939	Hoechst	MitoTracker	259	5566	587.909	67.52	747.645	2266.35	611.842	151	2	4.996	2012.46	3.192	8.065	3.43	161.284	131.569	0	0	0	0	0	0
R1	Blank	Hela_BICD2N-MTS_siLis1_blank_serie_0005.tif	5.687	Hoechst	MitoTracker	260	20295	2143.66	45.251	586.889	1253.5	360.155	736	6	6.495	2907.62	0.16	1025.83	55.49	0	0	0	0	0	0	0	0
R1	Blank	Hela_BICD2N-MTS_siLis1_blank_serie_0005.tif	5.412	Hoechst	MitoTracker	261	3932	415.318	35.904	614.707	2566.13	482.313	286	4	5.633	804.622	0.092	223.038	2.574	0	0	0	0	0	0	0	0
R1	Blank	Hela_BICD2N-MTS_siLis1_blank_serie_0005.tif	5.691	Hoechst	MitoTracker	262	5937	627.096	60.392	817.101	3455.03	677.88	495	5	6.127	2371.95	0.308	532.9	107.305	0	0	0	0	0	0	0	0
R1	Blank	Hela_BICD2N-MTS_siLis1_blank_serie_0005.tif	7.292	Hoechst	MitoTracker	263	9944	1050.34	47.616	582.906	1616.37	359.207	495	4	6.061	2006.39	2.083	384.35	190.487	166.984	0	0	0	0	0	0	0
R1	Blank	Hela_BICD2N-MTS_siLis1_blank_serie_0005.tif	5.333	Hoechst	MitoTracker	264	13440	1419.6	48.482	608.428	1624.68	472.232	820	4	6.585	3105.6	-1.452	1022.61	52.058	0	0	0	0	0	0	0	0
R1	Blank	Hela_BICD2N-MTS_siLis1_blank_serie_0005.tif	3.866	Hoechst	MitoTracker	265	12196	1288.2	44.129	601.939	1407.72	355.419	548	5	6.24	2878.17	-1.065	512.521	3.513	0	0	0	0	0	0	0	0
R1	Blank	Hela_BICD2N-MTS_siLis1_blank_serie_0005.tif	3.875	Hoechst	MitoTracker	266	6691	706.737	67.561	688.754	2691.47	502.141	326	6	5.74	2446.18	-0.525	239.967	142.3	0	0	0	0	0	0	0	0
R1	Blank	Hela_BICD2N-MTS_siLis1_blank_serie_0005.tif	5.965	Hoechst	MitoTracker	267	18147	1916.78	38.24	540.752	1198.13	347.854	680	6	6.408	2800.82	-0.268	548.075	346.245	54.113	0	0	0	0	0	0	0
R1	Blank	Hela_BICD2N-MTS_siLis1_blank_serie_0005.tif	4.931	Hoechst	MitoTracker	268	6629	700.188	64.049	646.871	1617.52	408.363	561	2	6.269	2041.73	0.472	592.951	110.769	0	0	0	0	0	0	0	0
R1	Blank	Hela_BICD2N-MTS_siLis1_blank_serie_0005.tif	4.353	Hoechst	MitoTracker	269	6482	684.661	46.752	747.299	2251.72	621.27	547	6	6.21	2749.26	1.682	568.236	391.814	0	0	0	0	0	0	0	0
R1	Blank	Hela_BICD2N-MTS_siLis1_blank_serie_0005.tif	4.63	Hoechst	MitoTracker	270	8396	886.828	41.528	542.086	1550.98	375.674	591	6	6.335	1826.86	-0.505	308.32	149.064	41.645	0	0	0	0	0	0	0
R1	Blank	Hela_BICD2N-MTS_siLis1_blank_serie_0005.tif	5.098	Hoechst	MitoTracker	271	12039	1271.62	44.933	590.271	1377.61	419.042	829	7	6.632	2595.28	-0.672	653.258	316.779	93.948	0	0	0	0	0	0	0
R1	Blank	Hela_BICD2N-MTS_siLis1_blank_serie_0005.tif	7.011	Hoechst	MitoTracker	272	37132	3922.07	39.625	498.228	950.225	284.288	978	11	6.755	2858.25	1.316	549.775	575.442	94.51	0	0	0	0	0	0	0
R1	Blank	Hela_BICD2N-MTS_siLis1_blank_serie_0005.tif	8.468	Hoechst	MitoTracker	273	8491	896.862	46.157	738.478	1841.36	581.638	1059	7	6.833	2208.27	-0.726	750.203	476.713	8.01	0	0	0	0	0	0	0
R1	Blank	Hela_BICD2N-MTS_siLis1_blank_serie_0005.tif	5.107	Hoechst	MitoTracker	274	6647	702.089	53.229	705.388	2941.37	592.195	482	4	6.135	2852.67	2.423	378.934	304.965	78.619	0	0	0	0	0	0	0
R1	Blank	Hela_BICD2N-MTS_siLis1_blank_serie_0005.tif	3.904	Hoechst	MitoTracker	275	14993	1583.64	40.894	552.412	1635.81	390.93	584	5	6.314	3252.46	-3.174	450.026	26.096	0	0	0	0	0	0	0	0
R1	Blank	Hela_BICD2N-MTS_siLis1_blank_serie_0005.tif	2.679	Hoechst	MitoTracker	276	5305	560.341	52.961	644.378	1545	373.617	282	4	5.593	2099.3	-1.692	199.148	7.247	0	0	0	0	0	0	0	0
R1	Blank	Hela_BICD2N-MTS_siLis1_blank_serie_0005.tif	7.192	Hoechst	MitoTracker	277	8204	866.548	37.627	570.769	1631.98	423.993	1049	8	6.881	1500.9	0.266	729.478	154.519	3.868	0	0	0	0	0	0	0
R1	Blank	Hela_BICD2N-MTS_siLis1_blank_serie_0005.tif	5.156	Hoechst	MitoTracker	278	22827	2411.1	36.437	490.424	1244.25	344.028	831	10	6.578	2955.03	-1.508	618.63	184.059	0.651	0	0	0	0	0	0	0
R1	Blank	Hela_BICD2N-MTS_siLis1_blank_serie_0005.tif	6.993	Hoechst	MitoTracker	279	5171	546.187	43.597	573.062	2050.25	440.05	545	6	6.236	1353.06	1.062	247.645	198.413	38.133	0	0	0	0	0	0	0
R1	Blank	Hela_BICD2N-MTS_siLis1_blank_serie_0005.tif	5.554	Hoechst	MitoTracker	280	5134	542.279	43.427	774.628	2332.52	530.139	690	5	6.464	1641.42	-0.395	526.34	1.994	0	0	0	0	0	0	0	0
R1	Blank	Hela_BICD2N-MTS_siLis1_blank_serie_0005.tif	7.027	Hoechst	MitoTracker	281	12165	1284.93	49.741	559.406	1401.47	338.038	248	3	5.33	1477.67	-0.261	207.694	9.862	0	0	0	0	0	0	0	0
R1	Blank	Hela_BICD2N-MTS_siLis1_blank_serie_0005.tif	4.454	Hoechst	MitoTracker	282	14568	1538.74	38.383	540.654	1236.76	386.711	790	6	6.569	2863.09	2.082	649.037	371.553	159.844	0.268	0	0	0	0	0	0
R1	Blank	Hela_BICD2N-MTS_siLis1_blank_serie_0005.tif	5.886	Hoechst	MitoTracker	283	31775	3356.24	35.112	424.661	803.218	236.859	600	5	6.252	2543.18	1.164	468.954	326.668	2.674	0	0	0	0	0	0	0
R1	Blank	Hela_BICD2N-MTS_siLis1_blank_serie_0005.tif	12.83	Hoechst	MitoTracker	284	29519	3117.95	36.231	437.007	906.825	250.12	524	6	6.137	2903.57	11.415	420.446	242.803	71.695	0.251	0	0	0	0	0	0
R1	Blank	Hela_BICD2N-MTS_siLis1_blank_serie_0005.tif	8.38	Hoechst	MitoTracker	285	6890	727.756	39.798	521.16	1520.15	337.236	622	10	6.366	1047.08	1.389	289.2	68.527	19.674	0	0	0	0	0	0	0
R1	Blank	Hela_BICD2N-MTS_siLis1_blank_serie_0005.tif	3.821	Hoechst	MitoTracker	287	4797	506.683	44.866	740.262	2401.99	554.555	493	4	6.148	2362.33	1.773	453.267	311.571	0	0	0	0	0	0	0	0
R1	Blank	Hela_BICD2N-MTS_siLis1_blank_serie_0005.tif	3.487	Hoechst	MitoTracker	288	13922	1470.51	47.378	551.646	1610.43	376.439	494	6	6.109	3157.11	0.454	421.257	238.436	31.482	0	0	0	0	0	0	0
R1	Blank	Hela_BICD2N-MTS_siLis1_blank_serie_0005.tif	4.38	Hoechst	MitoTracker	289	16423	1734.68	49.213	568.808	1593.38	375.79	641	6	6.31	3289.57	-0.747	795.746	13.317	0	0	0	0	0	0	0	0
R1	Blank	Hela_BICD2N-MTS_siLis1_blank_serie_0005.tif	6.411	Hoechst	MitoTracker	290	5889	622.026	60.029	594.979	2072.63	464.122	662	7	6.409	1452.61	2.079	400.534	111.558	88.252	0	0	0	0	0	0	0
R1	Blank	Hela_BICD2N-MTS_siLis1_blank_serie_0005.tif	5.31	Hoechst	MitoTracker	291	8815	931.084	37.657	555.673	1662.08	364.973	354	4	5.799	1521.58	-1.038	80.743	112.976	0	0	0	0	0	0	0	0
R1	Blank	Hela_BICD2N-MTS_siLis1_blank_serie_0005.tif	12.748	Hoechst	MitoTracker	292	18181	1920.37	42.568	522.555	1367.38	371.023	729	5	6.467	3353.18	10.609	1010.72	235.419	0	0	0	0	0	35.051	134.14	833.838
R1	Blank	Hela_BICD2N-MTS_siLis1_blank_serie_0005.tif	4.618	Hoechst	MitoTracker	293	3973	419.648	63.292	763.972	2559.08	716.675	597	2	6.317	2761.49	-0.959	807.19	18.696	0	0	0	0	0	0	0	0
R1	Blank	Hela_BICD2N-MTS_siLis1_blank_serie_0005.tif	7.778	Hoechst	MitoTracker	294	12066	1274.47	66.178	569.135	1443.2	433.203	663	5	6.391	2377.82	5.807	401.347	16.072	211.021	192.096	16.184	0	0	0	0	0
R1	Blank	Hela_BICD2N-MTS_siLis1_blank_serie_0005.tif	4.625	Hoechst	MitoTracker	295	5137	542.596	51.255	697.063	2230.58	485.376	443	2	5.971	2457.51	4.804	203.259	0	0	50.89	579.698	0	0	0	0	0
R1	Blank	Hela_BICD2N-MTS_siLis1_blank_serie_0005.tif	5.315	Hoechst	MitoTracker	296	7491	791.237	38.052	539.596	1475.57	434.347	708	6	6.498	1814.26	1.199	444.453	226.029	57.565	0	0	0	0	0	0	0
R1	Blank	Hela_BICD2N-MTS_siLis1_blank_serie_0005.tif	4.673	Hoechst	MitoTracker	297	4713	497.811	34.767	613.746	2180.81	526.06	229	3	5.363	1966.54	0.406	235.596	175.641	0	0	0	0	0	0	0	0
R1	Blank	Hela_BICD2N-MTS_siLis1_blank_serie_0006.tif	7.051	Hoechst	MitoTracker	10	12889	1361.4	34.213	510.427	1132.06	400.384	574	6	6.297	1724.12	2.868	279.902	87.813	97.013	15.142	0	0	0	0	0	0
R1	Blank	Hela_BICD2N-MTS_siLis1_blank_serie_0006.tif	2.746	Hoechst	MitoTracker	11	7741	817.643	36.191	609.667	1839.4	427.851	237	3	5.455	1877.96	-3.946	30.794	0	0	0	0	0	0	0	0	0
R1	Blank	Hela_BICD2N-MTS_siLis1_blank_serie_0006.tif	1.574	Hoechst	MitoTracker	13	8285	875.103	47.46	713.975	2646.59	591.241	141	1	4.9	2669.12	-0.719	167.555	0	0	0	0	0	0	0	0	0
R1	Blank	Hela_BICD2N-MTS_siLis1_blank_serie_0006.tif	4.239	Hoechst	MitoTracker	14	19545	2064.44	44.324	635.962	1612.12	410.574	683	4	6.43	3611.67	-0.676	715.714	331.832	1.104	0	0	0	0	0	0	0
R1	Blank	Hela_BICD2N-MTS_siLis1_blank_serie_0006.tif	4.027	Hoechst	MitoTracker	15	16203	1711.44	39.551	545.849	1234.15	373.939	497	4	6.156	2786	-1.268	527.208	3.106	0	0	0	0	0	0	0	0
R1	Blank	Hela_BICD2N-MTS_siLis1_blank_serie_0006.tif	5.303	Hoechst	MitoTracker	16	16788	1773.23	43.837	567.582	1270.56	385.308	689	7	6.445	2932.97	1.608	682.562	300.844	20.355	0	0	0	0	0	0	0
R1	Blank	Hela_BICD2N-MTS_siLis1_blank_serie_0006.tif	1.57	Hoechst	MitoTracker	17	6774	715.504	44.116	735.445	2964.33	631.272	100	2	4.603	2748.42	-1.867	50.851	0	0	0	0	0	0	0	0	0
R1	Blank	Hela_BICD2N-MTS_siLis1_blank_serie_0006.tif	5.129	Hoechst	MitoTracker	18	12707	1342.18	42.466	629.478	1909.03	424.407	450	8	6.025	2076.33	-1.802	193.483	22.701	0	0	0	0	0	0	0	0
R1	Blank	Hela_BICD2N-MTS_siLis1_blank_serie_0006.tif	5.337	Hoechst	MitoTracker	19	25452	2688.37	39.838	549.064	1108.22	336.352	736	5	6.449	2962.72	-1.181	797.81	11.136	0	0	0	0	0	0	0	0
R1	Blank	Hela_BICD2N-MTS_siLis1_blank_serie_0006.tif	6.016	Hoechst	MitoTracker	21	6793	717.511	39.655	633.462	1696.85	433.584	297	5	5.641	1273.28	-0.641	182.952	22.888	0	0	0	0	0	0	0	0
R1	Blank	Hela_BICD2N-MTS_siLis1_blank_serie_0006.tif	4.676	Hoechst	MitoTracker	22	17994	1900.62	42.559	584.768	1303.9	411.958	714	4	6.515	3001.82	-1.825	423.69	0	0	0	0	0	0	0	0	0
R1	Blank	Hela_BICD2N-MTS_siLis1_blank_serie_0006.tif	6.858	Hoechst	MitoTracker	23	16299	1721.58	41.504	613.771	1377.57	398.113	899	8	6.759	2260.71	-1.422	735.64	59.883	0	0	0	0	0	0	0	0
R1	Blank	Hela_BICD2N-MTS_siLis1_blank_serie_0006.tif	6.063	Hoechst	MitoTracker	24	25574	2701.25	39.037	555.451	1285.35	356.781	1014	7	6.834	2700.23	-0.22	789.288	220.339	15.512	0	0	0	0	0	0	0
R1	Blank	Hela_BICD2N-MTS_siLis1_blank_serie_0006.tif	5.45	Hoechst	MitoTracker	25	7963	841.092	42.369	597.29	1769.19	403.73	627	2	6.357	1777.39	0.433	419.065	220.677	0	0	0	0	0	0	0	0
R1	Blank	Hela_BICD2N-MTS_siLis1_blank_serie_0006.tif	3.97	Hoechst	MitoTracker	26	5657	597.521	53.474	721.014	2107.95	713.77	505	4	6.155	3179.6	2.413	433.812	482.851	234.072	0	0	0	0	0	0	0
R1	Blank	Hela_BICD2N-MTS_siLis1_blank_serie_0006.tif	5.593	Hoechst	MitoTracker	27	17958	1896.81	45.844	525.195	1216.56	309.281	721	4	6.514	2333.77	0.21	761.918	151	0	0	0	0	0	0	0	0
R1	Blank	Hela_BICD2N-MTS_siLis1_blank_serie_0006.tif	6.547	Hoechst	MitoTracker	28	12875	1359.92	38.874	526.484	1285.98	375.335	907	7	6.683	2100.72	-1.223	783.276	184.077	0	0	0	0	0	0	0	0
R1	Blank	Hela_BICD2N-MTS_siLis1_blank_serie_0006.tif	5.364	Hoechst	MitoTracker	29	11718	1237.71	41.697	659.722	1644.69	515.443	718	8	6.487	2318.41	-0.593	598.223	37.23	0	0	0	0	0	0	0	0
R1	Blank	Hela_BICD2N-MTS_siLis1_blank_serie_0006.tif	3.629	Hoechst	MitoTracker	30	9889	1044.53	39.422	650.511	1738.6	525.85	467	3	6.104	3171.67	1.311	642.67	85.759	0.754	0	0	0	0	0	0	0
R1	Blank	Hela_BICD2N-MTS_siLis1_blank_serie_0006.tif	7.352	Hoechst	MitoTracker	31	12297	1298.87	41.89	726.605	2200.47	587.971	820	7	6.65	2874.69	0.773	819.618	223.251	0.987	0	0	0	0	0	0	0
R1	Blank	Hela_BICD2N-MTS_siLis1_blank_serie_0006.tif	7.631	Hoechst	MitoTracker	32	9358	988.439	44.604	660.767	1848.17	541.071	1107	6	6.977	1771.57	0.201	884.407	99.772	0	0	0	0	0	0	0	0
R1	Blank	Hela_BICD2N-MTS_siLis1_blank_serie_0006.tif	6.942	Hoechst	MitoTracker	33	9367	989.389	62.28	688.384	1843.93	541.47	961	7	6.743	2140.12	0.862	662.954	315.393	44.471	0	0	0	0	0	0	0
R1	Blank	Hela_BICD2N-MTS_siLis1_blank_serie_0006.tif	6.647	Hoechst	MitoTracker	34	20573	2173.02	42.243	481.169	1027.71	269.321	371	4	5.838	1684.38	-0.142	169.102	87.634	0	0	0	0	0	0	0	0
R1	Blank	Hela_BICD2N-MTS_siLis1_blank_serie_0006.tif	5.675	Hoechst	MitoTracker	35	22514	2378.04	38.205	530.927	1127.76	377.459	644	9	6.433	3040.39	-0.778	598.973	3.698	0	0	0	0	0	0	0	0
R1	Blank	Hela_BICD2N-MTS_siLis1_blank_serie_0006.tif	5.946	Hoechst	MitoTracker	36	17434	1841.47	36.129	531.303	1261.98	381.308	791	4	6.601	2321.5	0.8	520.682	288.012	2.144	0	0	0	0	0	0	0
R1	Blank	Hela_BICD2N-MTS_siLis1_blank_serie_0006.tif	3.479	Hoechst	MitoTracker	37	14395	1520.47	38.82	648.634	1517.7	460.726	366	4	5.867	3493.76	-3.61	13.734	0	0	0	0	0	0	0	0	0
R1	Blank	Hela_BICD2N-MTS_siLis1_blank_serie_0006.tif	7.371	Hoechst	MitoTracker	38	9847	1040.09	57.712	644.439	2314.98	546.086	1364	5	7.111	1989.92	-1.202	1071.86	206.228	0	0	0	0	0	0	0	0
R1	Blank	Hela_BICD2N-MTS_siLis1_blank_serie_0006.tif	7.181	Hoechst	MitoTracker	39	9630	1017.17	52.549	636.401	2021.8	586.667	1218	7	7.003	1931.11	-0.379	949.676	152.664	0	0	0	0	0	0	0	0
R1	Blank	Hela_BICD2N-MTS_siLis1_blank_serie_0006.tif	2.037	Hoechst	MitoTracker	40	7442	786.061	50.932	689.618	1964.35	461.723	260	1	5.506	2888.62	-3.456	35.463	0	0	0	0	0	0	0	0	0
R1	Blank	Hela_BICD2N-MTS_siLis1_blank_serie_0006.tif	3.479	Hoechst	MitoTracker	41	20051	2117.89	46.046	627.481	1586.12	488.825	525	2	6.221	5008.45	-1.375	297.674	0	0	0	0	0	0	0	0	0
R1	Blank	Hela_BICD2N-MTS_siLis1_blank_serie_0006.tif	4.938	Hoechst	MitoTracker	42	14822	1565.57	40.471	569.249	1321.82	358.318	560	10	6.255	2638.24	-1.481	446.574	2.497	0	0	0	0	0	0	0	0
R1	Blank	Hela_BICD2N-MTS_siLis1_blank_serie_0006.tif	2.483	Hoechst	MitoTracker	43	12785	1350.42	42.943	585.372	1453.96	353.867	372	1	5.851	3364.64	-2.027	353.618	0	0	0	0	0	0	0	0	0
R1	Blank	Hela_BICD2N-MTS_siLis1_blank_serie_0006.tif	6.303	Hoechst	MitoTracker	44	25316	2674	37.237	562.079	1142.29	346.546	887	9	6.711	2333.64	-1.578	633.297	80.398	1.316	0	0	0	0	0	0	0
R1	Blank	Hela_BICD2N-MTS_siLis1_blank_serie_0006.tif	5.828	Hoechst	MitoTracker	45	22919	2420.82	41.408	570.546	1196.46	372.515	750	6	6.506	2756.62	1.083	688.594	325.332	5.742	0	0	0	0	0	0	0
R1	Blank	Hela_BICD2N-MTS_siLis1_blank_serie_0006.tif	7.587	Hoechst	MitoTracker	46	13022	1375.45	39.527	599.678	1720.08	473.692	707	7	6.456	2109.9	1.44	445.332	164.395	48.229	0	0	0	0	0	0	0
R1	Blank	Hela_BICD2N-MTS_siLis1_blank_serie_0006.tif	8.767	Hoechst	MitoTracker	47	24110	2546.62	41.581	560.928	1336.89	352.482	1391	12	7.067	2222.74	0.919	828.596	476.766	12.628	0	0	0	0	0	0	0
R1	Blank	Hela_BICD2N-MTS_siLis1_blank_serie_0006.tif	6.693	Hoechst	MitoTracker	49	21989	2322.59	43.662	518.686	1095.84	322.809	997	6	6.765	2464.1	0.252	1105.28	275.267	0	0	0	0	0	0	0	0
R1	Blank	Hela_BICD2N-MTS_siLis1_blank_serie_0006.tif	3.588	Hoechst	MitoTracker	51	18851	1991.14	40.531	553.945	1295.69	329.395	536	7	6.196	3275.24	-0.594	539.498	314.872	1.985	0	0	0	0	0	0	0
R1	Blank	Hela_BICD2N-MTS_siLis1_blank_serie_0006.tif	3.015	Hoechst	MitoTracker	52	14802	1563.46	40.161	525.839	1193.56	318.468	376	1	5.868	2954.86	2.304	308.773	265.786	21.025	0	0	0	0	0	0	0
R1	Blank	Hela_BICD2N-MTS_siLis1_blank_serie_0006.tif	3.089	Hoechst	MitoTracker	53	4816	508.69	47.458	755.966	2532.28	573.683	382	3	5.92	2106.09	0.319	375.685	18.338	0	0	0	0	0	0	0	0
R1	Blank	Hela_BICD2N-MTS_siLis1_blank_serie_0006.tif	3.25	Hoechst	MitoTracker	54	6649	702.301	43.469	655.006	2096.3	432.869	351	2	5.812	1762.12	-2.047	132.156	0	0	0	0	0	0	0	0	0
R1	Blank	Hela_BICD2N-MTS_siLis1_blank_serie_0006.tif	10.648	Hoechst	MitoTracker	55	20927	2210.41	47.621	563.67	1238.64	455.096	1215	9	7.013	3412.78	8.261	1220.82	302.281	6.59	0	99.794	223.222	144.336	65.082	0	0
R1	Blank	Hela_BICD2N-MTS_siLis1_blank_serie_0006.tif	8.026	Hoechst	MitoTracker	56	18622	1966.95	39.415	591.865	1598.53	422.357	968	4	6.724	3102.89	2.545	829.873	389.683	95.182	14.216	0	0	0	0	0	0
R1	Blank	Hela_BICD2N-MTS_siLis1_blank_serie_0006.tif	5.198	Hoechst	MitoTracker	57	13344	1409.46	42.384	589.56	1429.39	455.648	746	5	6.538	2533.49	-0.155	768.693	71.911	0	0	0	0	0	0	0	0
R1	Blank	Hela_BICD2N-MTS_siLis1_blank_serie_0006.tif	4.306	Hoechst	MitoTracker	58	12760	1347.78	41.993	572.701	1353.11	388.298	637	2	6.392	2828.33	-1.072	576.442	66.832	0	0	0	0	0	0	0	0
R1	Blank	Hela_BICD2N-MTS_siLis1_blank_serie_0006.tif	3.963	Hoechst	MitoTracker	59	29742	3141.5	41.821	546.206	1114.98	330.036	604	4	6.29	4390.84	3.196	913.552	349.582	56.81	0	0	0	0	0	0	0
R1	Blank	Hela_BICD2N-MTS_siLis1_blank_serie_0006.tif	6.181	Hoechst	MitoTracker	60	11653	1230.85	44.391	605.14	1613.95	423.396	747	4	6.571	1847.9	-2.533	409.925	0.676	0	0	0	0	0	0	0	0
R1	Blank	Hela_BICD2N-MTS_siLis1_blank_serie_0006.tif	6.024	Hoechst	MitoTracker	61	17358	1833.44	41.437	605.094	1371.43	424.033	852	6	6.621	2650.09	-1.172	684.315	169.081	3.797	0	0	0	0	0	0	0
R1	Blank	Hela_BICD2N-MTS_siLis1_blank_serie_0006.tif	0.848	Hoechst	MitoTracker	62	6285	663.853	38.364	760.881	2483.58	647.288	37	1	3.608	1820.6	-1.814	18.376	0	0	0	0	0	0	0	0	0
R1	Blank	Hela_BICD2N-MTS_siLis1_blank_serie_0006.tif	4.277	Hoechst	MitoTracker	63	17518	1850.34	44.681	603.304	1631.2	462.298	652	7	6.392	4087.63	1.612	692.055	388.184	75.895	0	0	0	0	0	0	0
R1	Blank	Hela_BICD2N-MTS_siLis1_blank_serie_0006.tif	2.869	Hoechst	MitoTracker	64	10505	1109.59	39.375	572.372	1520.86	417.941	256	4	5.498	2430.44	-0.104	314.737	16.09	0	0	0	0	0	0	0	0
R1	Blank	Hela_BICD2N-MTS_siLis1_blank_serie_0006.tif	5.934	Hoechst	MitoTracker	65	16563	1749.47	43.2	584.182	1216.36	380.371	890	10	6.683	2725.32	2.578	878.459	260.884	170.23	11.038	0	0	0	0	0	0
R1	Blank	Hela_BICD2N-MTS_siLis1_blank_serie_0006.tif	4.119	Hoechst	MitoTracker	66	21649	2286.68	47.017	548.024	1242.31	399.119	777	4	6.455	4388.87	0.77	1375.17	383.582	5.536	0	0	0	0	0	0	0
R1	Blank	Hela_BICD2N-MTS_siLis1_blank_serie_0006.tif	3.782	Hoechst	MitoTracker	67	17809	1881.08	45.497	618.34	1454.4	389.95	608	3	6.346	3536.99	-1.694	651.128	300.751	10.095	0	0	0	0	0	0	0
R1	Blank	Hela_BICD2N-MTS_siLis1_blank_serie_0006.tif	2.982	Hoechst	MitoTracker	68	13248	1399.32	42.274	628.198	1868.81	434.605	332	4	5.78	3220.9	-1.447	389.047	0.739	0	0	0	0	0	0	0	0
R1	Blank	Hela_BICD2N-MTS_siLis1_blank_serie_0006.tif	8.4	Hoechst	MitoTracker	69	24226	2558.87	40.709	579.106	1425.8	379.515	1180	12	6.928	2096.55	0.434	688.42	285.553	50.559	0	0	0	0	0	0	0
R1	Blank	Hela_BICD2N-MTS_siLis1_blank_serie_0006.tif	4.059	Hoechst	MitoTracker	70	8274	873.941	52.74	630.14	1822.49	468.983	593	4	6.313	2755.43	-1.884	632.778	74.162	0	0	0	0	0	0	0	0
R1	Blank	Hela_BICD2N-MTS_siLis1_blank_serie_0006.tif	3.146	Hoechst	MitoTracker	71	8981	948.618	51.615	635.247	1793.65	462.433	399	4	5.952	3183.43	-0.163	379.203	70.265	0	0	0	0	0	0	0	0
R1	Blank	Hela_BICD2N-MTS_siLis1_blank_serie_0006.tif	6.479	Hoechst	MitoTracker	72	18129	1914.88	36.222	593.994	1480.58	456.157	953	5	6.808	2540.42	-2.091	690.429	21.606	0	0	0	0	0	0	0	0
R1	Blank	Hela_BICD2N-MTS_siLis1_blank_serie_0006.tif	5.559	Hoechst	MitoTracker	73	11433	1207.61	38.498	559.473	1377.38	385.837	530	6	6.17	2160.05	0.564	573.747	99.078	13.168	0	0	0	0	0	0	0
R1	Blank	Hela_BICD2N-MTS_siLis1_blank_serie_0006.tif	1.113	Hoechst	MitoTracker	74	8037	848.908	35.502	509.008	1448	201.83	73	1	4.278	725.192	17.494	0	0	0	0	0	99.931	39.652	0	0	0
R1	Blank	Hela_BICD2N-MTS_siLis1_blank_serie_0006.tif	1.503	Hoechst	MitoTracker	75	10655	1125.43	39.608	608.664	1555.46	336.93	108	1	4.671	3838.06	1.82	104.866	130.355	0	0	0	0	0	0	0	0
R1	Blank	Hela_BICD2N-MTS_siLis1_blank_serie_0006.tif	4.789	Hoechst	MitoTracker	76	4402	464.961	41.689	780.585	2601.26	653.035	326	7	5.666	1914.26	-0.57	187.579	117.63	0	0	0	0	0	0	0	0
R1	Blank	Hela_BICD2N-MTS_siLis1_blank_serie_0006.tif	9.418	Hoechst	MitoTracker	77	15375	1623.98	40.541	650.919	1882.71	461.886	1117	10	6.885	2706.74	0.72	897.711	475.857	15.29	0	0	0	0	0	0	0
R1	Blank	Hela_BICD2N-MTS_siLis1_blank_serie_0006.tif	4.161	Hoechst	MitoTracker	78	12364	1305.95	56.1	619.783	1526.75	412.944	681	2	6.399	2923.79	1.329	639.635	361.183	3.384	0	0	0	0	0	0	0
R1	Blank	Hela_BICD2N-MTS_siLis1_blank_serie_0006.tif	4.1	Hoechst	MitoTracker	79	9236	975.553	45.784	633.128	1727.9	426.48	610	3	6.378	2554.8	-1.596	356.45	0	0	0	0	0	0	0	0	0
R1	Blank	Hela_BICD2N-MTS_siLis1_blank_serie_0006.tif	3.72	Hoechst	MitoTracker	80	10763	1136.84	41.833	652.862	1537.11	467.121	575	3	6.326	3203.31	0.176	546.487	123.828	0	0	0	0	0	0	0	0
R1	Blank	Hela_BICD2N-MTS_siLis1_blank_serie_0006.tif	5.301	Hoechst	MitoTracker	81	7626	805.496	46.218	675.533	1825.85	530.666	419	5	5.985	2083.61	-1	355.274	15.623	0	0	0	0	0	0	0	0
R1	Blank	Hela_BICD2N-MTS_siLis1_blank_serie_0006.tif	6.477	Hoechst	MitoTracker	82	16462	1738.8	44.61	586.836	1691.31	408.637	919	9	6.722	2358.18	0.248	675.201	210.526	37.175	0	0	0	0	0	0	0
R1	Blank	Hela_BICD2N-MTS_siLis1_blank_serie_0006.tif	3.973	Hoechst	MitoTracker	83	10307	1088.68	46.342	631.857	1726.68	411.834	505	3	6.16	2645.82	1.301	460.926	287.421	5.037	0	0	0	0	0	0	0
R1	Blank	Hela_BICD2N-MTS_siLis1_blank_serie_0006.tif	5.564	Hoechst	MitoTracker	84	28892	3051.72	42.813	535.284	1110.47	338.437	919	5	6.665	3709.15	2.385	752.521	772.594	51.733	0	0	0	0	0	0	0
R1	Blank	Hela_BICD2N-MTS_siLis1_blank_serie_0006.tif	4.14	Hoechst	MitoTracker	85	10908	1152.16	47.436	671.573	1675.16	449.228	523	4	6.22	2819.03	-0.486	669.911	117.782	0	0	0	0	0	0	0	0
R1	Blank	Hela_BICD2N-MTS_siLis1_blank_serie_0006.tif	7.789	Hoechst	MitoTracker	86	18019	1903.26	38.483	551.3	1230.47	394.583	1113	11	6.899	1926.39	0.706	748.302	186.699	52.615	0	0	0	0	0	0	0
R1	Blank	Hela_BICD2N-MTS_siLis1_blank_serie_0006.tif	4.694	Hoechst	MitoTracker	87	11284	1191.87	54.76	581.945	1351.67	372.752	557	4	6.253	2110.01	-0.66	465.086	70.831	5.829	0	0	0	0	0	0	0
R1	Blank	Hela_BICD2N-MTS_siLis1_blank_serie_0006.tif	3.138	Hoechst	MitoTracker	88	9501	1003.54	50.382	667.819	1525.39	539.188	211	5	5.333	2702.12	-1.447	119.062	0	0	0	0	0	0	0	0	0
R1	Blank	Hela_BICD2N-MTS_siLis1_blank_serie_0006.tif	2.632	Hoechst	MitoTracker	89	7143	754.479	50.551	789.585	2176.8	623.107	323	2	5.763	2994.11	-0.742	513.182	54.12	0	0	0	0	0	0	0	0
R1	Blank	Hela_BICD2N-MTS_siLis1_blank_serie_0006.tif	3.869	Hoechst	MitoTracker	90	5004	528.548	63.754	661.608	2236.61	554.144	483	3	6.095	2789.03	0.277	680.64	230.444	0	0	0	0	0	0	0	0
R1	Blank	Hela_BICD2N-MTS_siLis1_blank_serie_0006.tif	3.64	Hoechst	MitoTracker	91	11756	1241.73	44.393	592.055	1807.9	376.841	408	3	5.897	2328.29	-0.667	249.238	130.681	0	0	0	0	0	0	0	0
R1	Blank	Hela_BICD2N-MTS_siLis1_blank_serie_0006.tif	4.305	Hoechst	MitoTracker	92	8192	865.28	44.551	695.853	1678.74	469.97	457	3	6.055	2854.45	-0.134	475.592	229.941	0	0	0	0	0	0	0	0
R1	Blank	Hela_BICD2N-MTS_siLis1_blank_serie_0006.tif	7.072	Hoechst	MitoTracker	93	7935	838.134	51.431	813.986	2447.72	693.397	753	5	6.536	2947.98	0.677	928.018	18.208	70.151	0	0	0	0	0	0	0
R1	Blank	Hela_BICD2N-MTS_siLis1_blank_serie_0006.tif	5.975	Hoechst	MitoTracker	94	14336	1514.24	47.853	674.341	1904	411.349	527	3	6.22	3103.09	0.687	589.045	172.188	0	0	0	0	0	0	0	0
R1	Blank	Hela_BICD2N-MTS_siLis1_blank_serie_0006.tif	4.004	Hoechst	MitoTracker	95	16020	1692.11	49.588	607.328	1421.24	406.466	608	5	6.357	3957.73	-1.792	658.528	22.396	0	0	0	0	0	0	0	0
R1	Blank	Hela_BICD2N-MTS_siLis1_blank_serie_0006.tif	7.395	Hoechst	MitoTracker	96	8462	893.799	47.966	744.885	2119.09	584.352	857	7	6.654	2081.26	0.426	483.975	398.7	10.85	0	0	0	0	0	0	0
R1	Blank	Hela_BICD2N-MTS_siLis1_blank_serie_0006.tif	5.139	Hoechst	MitoTracker	97	21893	2312.45	50.612	615.529	1425.91	444.256	787	3	6.567	3669.15	1.392	795.587	453.627	33.699	0	0	0	0	0	0	0
R1	Blank	Hela_BICD2N-MTS_siLis1_blank_serie_0006.tif	6.828	Hoechst	MitoTracker	98	13585	1434.92	48.827	626.369	1960.03	408.815	673	6	6.406	2575.07	1.74	498.579	235.736	41.144	0	0	0	0	0	0	0
R1	Blank	Hela_BICD2N-MTS_siLis1_blank_serie_0006.tif	5.341	Hoechst	MitoTracker	99	8706	919.571	45.125	640.74	2128.23	480.839	740	4	6.526	2639.68	0.959	748.187	289.449	0	0	0	0	0	0	0	0
R1	Blank	Hela_BICD2N-MTS_siLis1_blank_serie_0006.tif	6.113	Hoechst	MitoTracker	100	14691	1551.74	51.511	620.194	1828.9	478.383	829	5	6.607	3214.49	0.963	854.768	463.056	22.332	0	0	0	0	0	0	0
R1	Blank	Hela_BICD2N-MTS_siLis1_blank_serie_0006.tif	6.544	Hoechst	MitoTracker	101	22407	2366.74	36.958	563.088	1403.57	367.657	1098	8	6.94	2185.17	-2.606	791.143	22.677	0	0	0	0	0	0	0	0
R1	Blank	Hela_BICD2N-MTS_siLis1_blank_serie_0006.tif	6.287	Hoechst	MitoTracker	102	14352	1515.93	43.374	616.904	1640.04	454.577	758	7	6.529	2933.36	0.373	846.96	167.883	8.674	0	0	0	0	0	0	0
R1	Blank	Hela_BICD2N-MTS_siLis1_blank_serie_0006.tif	3.312	Hoechst	MitoTracker	103	17879	1888.47	37.996	508.588	1028.7	298.303	439	1	6.059	2793.59	0.592	650.937	146.925	0	0	0	0	0	0	0	0
R1	Blank	Hela_BICD2N-MTS_siLis1_blank_serie_0006.tif	5.573	Hoechst	MitoTracker	104	14088	1488.05	46.831	643.826	1950.02	469.675	728	5	6.471	3179.71	-0.479	1060.1	50.278	0	0	0	0	0	0	0	0
R1	Blank	Hela_BICD2N-MTS_siLis1_blank_serie_0006.tif	4.889	Hoechst	MitoTracker	106	10952	1156.81	68.612	712.27	2355.97	545.481	788	1	6.611	3093.05	0.709	891.162	230.983	5.425	0	0	0	0	0	0	0
R1	Blank	Hela_BICD2N-MTS_siLis1_blank_serie_0006.tif	8.184	Hoechst	MitoTracker	107	20744	2191.09	42.272	661.579	1833.78	477.793	1356	10	7.117	2544.14	-0.091	682.149	249.326	39.53	8.341	0	0	0	0	0	0
R1	Blank	Hela_BICD2N-MTS_siLis1_blank_serie_0006.tif	5.511	Hoechst	MitoTracker	108	9170	968.581	49.859	652.126	1929.92	556.243	560	6	6.234	2603.29	-0.215	646.252	118.899	0	0	0	0	0	0	0	0
R1	Blank	Hela_BICD2N-MTS_siLis1_blank_serie_0006.tif	4.937	Hoechst	MitoTracker	109	14868	1570.43	44.781	601.366	1620.06	423.917	734	4	6.464	3269.27	0.222	953.828	215.581	0	0	0	0	0	0	0	0
R1	Blank	Hela_BICD2N-MTS_siLis1_blank_serie_0006.tif	5.222	Hoechst	MitoTracker	110	12402	1309.96	38.691	663.33	1769.3	495.906	180	6	5.137	2242.23	-2.402	87.359	0	0	0	0	0	0	0	0	0
R1	Blank	Hela_BICD2N-MTS_siLis1_blank_serie_0006.tif	5.046	Hoechst	MitoTracker	111	16676	1761.4	45.426	625.107	1381.12	387.79	754	4	6.53	2785.89	0.422	860.296	321.32	0	0	0	0	0	0	0	0
R1	Blank	Hela_BICD2N-MTS_siLis1_blank_serie_0006.tif	7.173	Hoechst	MitoTracker	112	10373	1095.65	45.453	701.023	1897.32	530.889	1022	9	6.835	2448.2	1.202	669.881	466.526	63.795	0	0	0	0	0	0	0
R1	Blank	Hela_BICD2N-MTS_siLis1_blank_serie_0006.tif	3.771	Hoechst	MitoTracker	113	10830	1143.92	44.009	633.183	1539.07	401.781	474	5	6.079	2781.08	-0.782	478.742	229.28	0	0	0	0	0	0	0	0
R1	Blank	Hela_BICD2N-MTS_siLis1_blank_serie_0006.tif	4.931	Hoechst	MitoTracker	114	9831	1038.4	54.252	700.372	1822.09	526.349	639	5	6.317	2850.26	-0.982	794.859	181.312	0	0	0	0	0	0	0	0
R1	Blank	Hela_BICD2N-MTS_siLis1_blank_serie_0006.tif	6.84	Hoechst	MitoTracker	115	16945	1789.82	47.28	592.913	1280.36	376.902	1093	6	6.897	2334.29	0.593	802.246	251.247	104.47	23.52	0	0	0	0	0	0
R1	Blank	Hela_BICD2N-MTS_siLis1_blank_serie_0006.tif	3.819	Hoechst	MitoTracker	116	9548	1008.51	44.764	668.528	1662.79	406.917	470	4	6.107	2316.36	-2.564	288.829	3.05	0	0	0	0	0	0	0	0
R1	Blank	Hela_BICD2N-MTS_siLis1_blank_serie_0006.tif	5.16	Hoechst	MitoTracker	117	15562	1643.74	44.714	568.452	1363.75	353.381	715	7	6.45	2566.25	-1.362	756.298	138.525	0	0	0	0	0	0	0	0
R1	Blank	Hela_BICD2N-MTS_siLis1_blank_serie_0006.tif	7.345	Hoechst	MitoTracker	118	8343	881.229	45.387	715.318	2423.96	595.221	1035	8	6.833	1934.18	2.403	560.774	428.226	104.828	2.416	0	0	0	0	0	0
R1	Blank	Hela_BICD2N-MTS_siLis1_blank_serie_0006.tif	6.572	Hoechst	MitoTracker	119	23787	2512.5	39.665	575.019	1450.61	396.421	1067	12	6.911	3091.42	-2.31	936.139	48.512	0	0	0	0	0	0	0	0
R1	Blank	Hela_BICD2N-MTS_siLis1_blank_serie_0006.tif	5.705	Hoechst	MitoTracker	120	20071	2120	38.598	557.049	1258.21	357.887	931	11	6.761	2548.13	-1.816	888.033	82.666	0	0	0	0	0	0	0	0
R1	Blank	Hela_BICD2N-MTS_siLis1_blank_serie_0006.tif	5.772	Hoechst	MitoTracker	121	17164	1812.95	43.094	602.976	1400.83	424.45	881	12	6.695	2720.79	1.539	803.268	277.673	51.576	0	0	0	0	0	0	0
R1	Blank	Hela_BICD2N-MTS_siLis1_blank_serie_0006.tif	4.974	Hoechst	MitoTracker	122	5045	532.878	48.533	800.945	2504.43	695.792	632	2	6.405	2340.61	-1.703	496.423	56.737	0	0	0	0	0	0	0	0
R1	Blank	Hela_BICD2N-MTS_siLis1_blank_serie_0006.tif	6.538	Hoechst	MitoTracker	123	11492	1213.84	43.153	707.056	1824.2	545.534	947	8	6.774	2265.93	1.024	709.004	269.38	27.12	0	0	0	0	0	0	0
R1	Blank	Hela_BICD2N-MTS_siLis1_blank_serie_0006.tif	3.045	Hoechst	MitoTracker	124	8491	896.862	52.401	662.477	1894.29	469.135	483	2	6.073	3219.27	-1.38	533.067	204.625	0	0	0	0	0	0	0	0
R1	Blank	Hela_BICD2N-MTS_siLis1_blank_serie_0006.tif	3.788	Hoechst	MitoTracker	125	8688	917.67	67.253	622.954	1794.32	373.352	526	3	6.205	2207.1	-0.359	558.117	85.047	0	0	0	0	0	0	0	0
R1	Blank	Hela_BICD2N-MTS_siLis1_blank_serie_0006.tif	5.102	Hoechst	MitoTracker	126	40822	4311.82	42.641	496.198	942.159	259.934	805	5	6.615	3328.69	1.951	1139.77	192.932	30.946	0	0	0	0	0	0	0
R1	Blank	Hela_BICD2N-MTS_siLis1_blank_serie_0006.tif	4.988	Hoechst	MitoTracker	127	7479	789.969	67.441	778.007	2267.4	601.028	750	5	6.53	2756.8	-0.284	855.895	297.246	7.615	0	0	0	0	0	0	0
R1	Blank	Hela_BICD2N-MTS_siLis1_blank_serie_0006.tif	5.773	Hoechst	MitoTracker	128	17277	1824.88	47.005	635.098	1397.62	430.07	892	2	6.686	2957.38	-0.151	1172.73	198.907	0	0	0	0	0	0	0	0
R1	Blank	Hela_BICD2N-MTS_siLis1_blank_serie_0006.tif	4.603	Hoechst	MitoTracker	129	15639	1651.87	42.766	579.09	1271.36	358.801	720	5	6.443	2885.26	0.44	478.973	303.13	9.181	0	0	0	0	0	0	0
R1	Blank	Hela_BICD2N-MTS_siLis1_blank_serie_0006.tif	5.556	Hoechst	MitoTracker	131	10390	1097.44	54.893	696.193	1629.69	449.858	866	6	6.612	2015.79	0.539	556.424	350.179	44.36	0	0	0	0	0	0	0
R1	Blank	Hela_BICD2N-MTS_siLis1_blank_serie_0006.tif	5.898	Hoechst	MitoTracker	132	9372	989.918	55.003	727.549	2503.09	592.732	786	10	6.535	2954.1	-0.628	812.022	338.146	34.217	0	0	0	0	0	0	0
R1	Blank	Hela_BICD2N-MTS_siLis1_blank_serie_0006.tif	4.877	Hoechst	MitoTracker	133	5970	630.581	58.879	768.037	2346.01	569.4	722	2	6.443	2448.96	-0.226	925.855	190.4	0	0	0	0	0	0	0	0
R1	Blank	Hela_BICD2N-MTS_siLis1_blank_serie_0006.tif	5.359	Hoechst	MitoTracker	134	18251	1927.76	45.784	566.869	1233.75	346.848	790	8	6.565	2932.19	-0.781	1243.05	90.831	0	0	0	0	0	0	0	0
R1	Blank	Hela_BICD2N-MTS_siLis1_blank_serie_0006.tif	4.742	Hoechst	MitoTracker	135	7842	828.311	50.408	681.453	1984.38	447.443	288	4	5.575	1693.02	-2.057	118.259	0	0	0	0	0	0	0	0	0
R1	Blank	Hela_BICD2N-MTS_siLis1_blank_serie_0006.tif	2.824	Hoechst	MitoTracker	136	7344	775.71	57.722	685.781	2041.09	478.038	406	2	5.936	3861.22	2.59	579.138	273.027	1.07	0	0	0	0	0	0	0
R1	Blank	Hela_BICD2N-MTS_siLis1_blank_serie_0006.tif	4.66	Hoechst	MitoTracker	137	22795	2407.72	47.301	567.957	1220.7	346.875	728	5	6.471	3516.96	0.697	1132.85	245.939	3.322	0	0	0	0	0	0	0
R1	Blank	Hela_BICD2N-MTS_siLis1_blank_serie_0006.tif	5.745	Hoechst	MitoTracker	138	14278	1508.11	46.316	572.146	1429.54	391.024	940	6	6.658	2527	-0.542	801.542	290.321	7.163	0	0	0	0	0	0	0
R1	Blank	Hela_BICD2N-MTS_siLis1_blank_serie_0006.tif	5.495	Hoechst	MitoTracker	139	11631	1228.52	50.352	646.108	1606.43	500.316	949	7	6.68	2752.52	-0.02	882.903	327.647	4.395	0	0	0	0	0	0	0
R1	Blank	Hela_BICD2N-MTS_siLis1_blank_serie_0006.tif	5.416	Hoechst	MitoTracker	141	20335	2147.88	44.303	579.161	1270.75	354.46	864	11	6.649	2842.67	0.563	936.143	385.706	19.043	0	0	0	0	0	0	0
R1	Blank	Hela_BICD2N-MTS_siLis1_blank_serie_0006.tif	4.075	Hoechst	MitoTracker	142	15569	1644.48	44.679	583.57	1253.11	374.065	549	5	6.191	3782.14	2.374	686.347	382.73	16.79	0	0	0	0	0	0	0
R1	Blank	Hela_BICD2N-MTS_siLis1_blank_serie_0006.tif	6.403	Hoechst	MitoTracker	143	11643	1229.79	48.96	633.633	1820.19	434.755	990	6	6.825	2212.05	1.938	796.778	220.239	118.196	32.761	0	0	0	0	0	0
R1	Blank	Hela_BICD2N-MTS_siLis1_blank_serie_0006.tif	7.524	Hoechst	MitoTracker	144	12164	1284.82	51.173	712.359	2114.07	627	978	9	6.774	2779.16	2.132	743.516	365.312	227.022	0	0	0	0	0	0	0
R1	Blank	Hela_BICD2N-MTS_siLis1_blank_serie_0006.tif	5.924	Hoechst	MitoTracker	145	18751	1980.57	43.881	604.515	1333.1	440.197	970	8	6.807	2945.54	0.094	963.949	279.891	6.434	0	0	0	0	0	0	0
R1	Blank	Hela_BICD2N-MTS_siLis1_blank_serie_0006.tif	2.299	Hoechst	MitoTracker	146	5160	545.025	46.597	691.975	2455.25	565.476	325	1	5.702	2643.8	-0.907	434.754	11.383	0	0	0	0	0	0	0	0
R1	Blank	Hela_BICD2N-MTS_siLis1_blank_serie_0006.tif	7.753	Hoechst	MitoTracker	147	10673	1127.34	44.629	716.909	2027.32	616.906	1389	10	7.133	2388.62	0.515	914.567	390.596	248.904	0	0	0	0	0	0	0
R1	Blank	Hela_BICD2N-MTS_siLis1_blank_serie_0006.tif	6.305	Hoechst	MitoTracker	148	14829	1566.31	54.16	634.592	1498.54	460.397	942	5	6.737	3155.53	2.572	1070.21	357.899	97.187	4.215	0	0	0	0	0	0
R1	Blank	Hela_BICD2N-MTS_siLis1_blank_serie_0006.tif	8.253	Hoechst	MitoTracker	149	11976	1264.96	52.565	666.359	2077.54	525.81	1491	12	7.196	2133.7	0.146	1164.18	325.177	5.862	0	0	0	0	0	0	0
R1	Blank	Hela_BICD2N-MTS_siLis1_blank_serie_0006.tif	6.144	Hoechst	MitoTracker	150	9538	1007.45	48.975	656.261	1799.35	465.125	660	4	6.36	2610.03	0.007	650.198	284.162	0	0	0	0	0	0	0	0
R1	Blank	Hela_BICD2N-MTS_siLis1_blank_serie_0006.tif	3.957	Hoechst	MitoTracker	151	15289	1614.9	41.772	568.793	1348.21	347.235	538	4	6.235	3076.33	-2.481	357.098	2.536	0	0	0	0	0	0	0	0
R1	Blank	Hela_BICD2N-MTS_siLis1_blank_serie_0006.tif	3.701	Hoechst	MitoTracker	152	15427	1629.48	60.19	640.749	1843.25	508.103	572	4	6.234	5160.9	1.035	1024.55	484.659	1	0	0	0	0	0	0	0
R1	Blank	Hela_BICD2N-MTS_siLis1_blank_serie_0006.tif	2.973	Hoechst	MitoTracker	153	12681	1339.43	50.48	624.553	1517.51	437.889	439	4	5.999	3526.99	-2.142	595.573	261.314	8.298	0	0	0	0	0	0	0
R1	Blank	Hela_BICD2N-MTS_siLis1_blank_serie_0006.tif	3.827	Hoechst	MitoTracker	154	14194	1499.24	54.722	608.935	1446.17	439.594	635	5	6.315	4290.71	2.535	677.802	596.71	82.696	0	0	0	0	0	0	0
R1	Blank	Hela_BICD2N-MTS_siLis1_blank_serie_0006.tif	6.61	Hoechst	MitoTracker	155	23332	2464.44	48.333	601.276	1546.98	409.356	947	12	6.771	3073.04	0.415	834.982	314.933	31.791	0	0	0	0	0	0	0
R1	Blank	Hela_BICD2N-MTS_siLis1_blank_serie_0006.tif	5.415	Hoechst	MitoTracker	156	7241	764.831	56.297	745.668	2098.25	537.529	671	6	6.416	2394.73	0.071	545.946	324.489	4.266	0	0	0	0	0	0	0
R1	Blank	Hela_BICD2N-MTS_siLis1_blank_serie_0006.tif	3.592	Hoechst	MitoTracker	157	20546	2170.17	46.52	592.534	1580.45	360.933	511	4	6.19	3638.1	2.094	626.759	160.382	12.079	0	0	0	0	0	0	0
R1	Blank	Hela_BICD2N-MTS_siLis1_blank_serie_0006.tif	6.533	Hoechst	MitoTracker	158	12383	1307.95	55.091	713.739	1661.72	512.657	653	3	6.368	2724.52	1.882	571.181	313.22	107.599	1.122	0	0	0	0	0	0
R1	Blank	Hela_BICD2N-MTS_siLis1_blank_serie_0006.tif	6.291	Hoechst	MitoTracker	159	28325	2991.83	43.019	527.842	1277.46	333.316	1020	8	6.83	2947.2	3.618	845.318	227.312	190.154	10.608	0	0	0	0	0	0
R1	Blank	Hela_BICD2N-MTS_siLis1_blank_serie_0006.tif	5.402	Hoechst	MitoTracker	160	14014	1480.23	49.135	695.468	1659.74	509.308	803	11	6.567	3555.79	0.165	948.792	241.473	4.292	0	0	0	0	0	0	0
R1	Blank	Hela_BICD2N-MTS_siLis1_blank_serie_0006.tif	3.465	Hoechst	MitoTracker	161	16435	1735.95	51.313	625.994	1491.34	406.223	494	3	6.111	4675.73	2.166	845.515	314.58	8.992	0	0	0	0	0	0	0
R1	Blank	Hela_BICD2N-MTS_siLis1_blank_serie_0006.tif	2.814	Hoechst	MitoTracker	162	19869	2098.66	38.937	531.449	1159.85	316.958	384	1	5.918	3258.46	-0.298	556.679	31.759	0	0	0	0	0	0	0	0
R1	Blank	Hela_BICD2N-MTS_siLis1_blank_serie_0006.tif	4.582	Hoechst	MitoTracker	163	24026	2537.75	47.251	600.405	1491.68	412.332	708	7	6.475	4894.22	-0.956	986.864	315.287	5.67	0	0	0	0	0	0	0
R1	Blank	Hela_BICD2N-MTS_siLis1_blank_serie_0006.tif	3.346	Hoechst	MitoTracker	164	14483	1529.77	45.026	587.936	1912.03	425.813	404	4	5.972	3483.6	-1.76	374.397	0	0	0	0	0	0	0	0	0
R1	Blank	Hela_BICD2N-MTS_siLis1_blank_serie_0006.tif	4.078	Hoechst	MitoTracker	165	22323	2357.87	44.354	513.405	1092.37	316.403	631	4	6.371	3020.95	3.196	308.8	499.146	89.933	0	0	0	0	0	0	0
R1	Blank	Hela_BICD2N-MTS_siLis1_blank_serie_0006.tif	7.594	Hoechst	MitoTracker	166	14524	1534.1	51.626	652.841	1916.11	495.35	825	6	6.566	2685.54	-0.311	774.489	217.135	0	0	0	0	0	0	0	0
R1	Blank	Hela_BICD2N-MTS_siLis1_blank_serie_0006.tif	7.967	Hoechst	MitoTracker	167	8987	949.252	46.9	741.045	1997.62	577.761	1055	8	6.83	2226.55	0.481	842.585	264.857	9.013	0	0	0	0	0	0	0
R1	Blank	Hela_BICD2N-MTS_siLis1_blank_serie_0006.tif	5.197	Hoechst	MitoTracker	168	22246	2349.73	46.48	571.323	1211.07	325.542	766	8	6.525	2928.09	0.913	525.726	402.245	52.369	0	0	0	0	0	0	0
R1	Blank	Hela_BICD2N-MTS_siLis1_blank_serie_0006.tif	3.526	Hoechst	MitoTracker	169	10049	1061.43	38.853	681.685	1841.11	479.986	502	4	6.136	3146.15	-2.144	444.108	21.825	0	0	0	0	0	0	0	0
R1	Blank	Hela_BICD2N-MTS_siLis1_blank_serie_0006.tif	2.705	Hoechst	MitoTracker	170	5448	575.445	65.722	895.904	1392.52	679.444	328	1	5.768	2297.25	2.105	232.28	273.678	1.567	0	0	0	0	0	0	0
R1	Blank	Hela_BICD2N-MTS_siLis1_blank_serie_0006.tif	6.277	Hoechst	MitoTracker	171	14522	1533.89	46.033	618.452	1469.12	418.657	1122	6	6.88	2129.51	-0.298	962.018	121.809	0	0	0	0	0	0	0	0
R1	Blank	Hela_BICD2N-MTS_siLis1_blank_serie_0006.tif	3.46	Hoechst	MitoTracker	172	29512	3117.2	44.169	567.671	1305.78	365.729	594	6	6.3	5598.64	-2.328	504.363	202.348	0	0	0	0	0	0	0	0
R1	Blank	Hela_BICD2N-MTS_siLis1_blank_serie_0006.tif	5.146	Hoechst	MitoTracker	173	7475	789.547	67.987	632.794	1917.89	458.683	657	5	6.407	1983.86	-0.422	595.422	76.745	0	0	0	0	0	0	0	0
R1	Blank	Hela_BICD2N-MTS_siLis1_blank_serie_0006.tif	3.979	Hoechst	MitoTracker	174	18253	1927.97	52.012	660.779	1877.03	483.417	554	4	6.271	5202.71	1.153	865.524	154.308	0	0	0	0	0	0	0	0
R1	Blank	Hela_BICD2N-MTS_siLis1_blank_serie_0006.tif	4.722	Hoechst	MitoTracker	175	19075	2014.8	50.792	638.573	1745.02	438.731	644	7	6.366	3778.95	-0.413	792.886	141.101	25.674	0	0	0	0	0	0	0
R1	Blank	Hela_BICD2N-MTS_siLis1_blank_serie_0006.tif	4.594	Hoechst	MitoTracker	176	8183	864.329	63.688	665.446	1808.15	426.23	564	2	6.248	2494.66	1.044	429.659	302.034	24.477	0	0	0	0	0	0	0
R1	Blank	Hela_BICD2N-MTS_siLis1_blank_serie_0006.tif	4.436	Hoechst	MitoTracker	177	8778	927.176	43.945	597.393	1656.51	410.878	446	5	6.047	2254.07	2.868	105.989	293.659	120.697	21.013	0	0	0	0	0	0
R1	Blank	Hela_BICD2N-MTS_siLis1_blank_serie_0006.tif	5.877	Hoechst	MitoTracker	178	14853	1568.85	45.944	631.689	1455.91	411.948	877	8	6.658	2679.8	0.055	658.56	24.412	2.356	1.266	0	0	0	0	0	0
[truncated: 12,483 more rows]

## Sheet: Figure S7B
Replicate	Cell line	Condition	Image	Mitochondrial.Spread	ROI channel	Mitochondrial channel	roiID	ROI Area	ROI Area[microns^2]	ROI Mean GFP	ROI Mean CellMask	ROI Mean DAPI	ROI Mean MitoTracker	Mitochondrial Area	Mitochondrial Count	Mitochondrial Entropy	Mitochondrial Mean Intensity	Mitochondrial Mean Distance	Intensity at Distance 0 microns	Intensity at Distance 3 microns	Intensity at Distance 7 microns	Intensity at Distance 10 microns	Intensity at Distance 13 microns	Intensity at Distance 17 microns	Intensity at Distance 20 microns	Intensity at Distance 23 microns	Intensity at Distance 27 microns	Intensity at Distance 30 microns	Spread.to.Area			Tukey's multiple comparisons test
[truncated: 13,466 more rows]

[truncated: 9 more sheets: Figure S7C, Figure 6D, E, S7H, Figure 6F, G, Figure S7E, Figure S8B, C, Figure S10A, B, Figure S10C, Figure S10D-F, Figure S10G]
